# Supplementary material for: Sex-biased gene expression at single-cell resolution: cause and consequence of sexual dimorphism
Source: Evol Lett. 2023 Apr 14;7(3):148–56. doi: 10.1093/evlett/qrad013 (PMC10210449; doi:10.1093/evlett/qrad013)
Supplement: qrad013_suppl_Supplementary_Table_S2 [file qrad013_suppl_supplementary_table_s2.xlsx]

## Sheet: Skin
gene
zgc:152904
gart
abcc4
timmdc1
VANGL1
sap18
nid2a
rtraf
gpr137c
ENSPREG00000007209
ENSPREG00000007265
irs2a
nbeal1
ENSPREG00000007735
zgc:92335
rnd3a
r3hdm1
zranb3
mgat5
STEAP3
ENSPREG00000008543
ndfip2
ARHGAP6
MSL3
FRMPD4
il1rapl1b
caskb
fundc1
kdm6al
ADAMTS5
adamts1
appa
atp5pf
jam2a
mbnl2
nrp2a
cnppd1
prkag3a
ENSPREG00000010293
raph1b
zc3h13
rpl31
map4k4
ENSPREG00000010856
mcf2la
cab39l
tubgcp3
atp11a
PTK2B
unc50
ENSPREG00000011576
NDUFS1
creb3l1
atg13
kpnb3
etv5b
ENSPREG00000012176
ENSPREG00000012208
ENSPREG00000012220
ENSPREG00000012230
ENSPREG00000012291
ENSPREG00000012335
ENSPREG00000012391
ENSPREG00000012416
ENSPREG00000012461
gemin8
gpm6ba
tmsb4x
ENSPREG00000012570
hdac4
arpc2
ENSPREG00000012758
ENSPREG00000012850
ENSPREG00000012914
ENSPREG00000012936
u2af1
cbsa
ENSPREG00000013023
ENSPREG00000013045
abcc4.1
atp5f1b
DHRS9
xirp2a
GCA
stk24b
dock9b
bmpr2a
wdr12
nop58
ENSPREG00000014171
ABI2
tmem237b
als2b
inpp4ab
ENSPREG00000015663
gpd2
COL5A2
mrps9
NCKAP5
gpd1c
mylz3
KLF7
CREB1
ENSPREG00000017092
CTDSP1
atp1a1a.2
atp1a1a.1
ENSPREG00000017519
ENSPREG00000017622
atg3
ENSPREG00000017697
ENSPREG00000017979
prkx
cd99
cep70
plcd4a
gtf3c3
HECW2
ENSPREG00000018586
ENSPREG00000018630
ENSPREG00000018663
ENSPREG00000018828
jagn1b
col8a1b
FILIP1L
ccdc28a.1
gdap2
tent5c
man1a2
tbx15
si:rp71-68n21.9
pla1a
cox17
lats2
xpo4
il17d
ift88
cryl1
ENSPREG00000001258
arhgap20
ENSPREG00000001548
ENSPREG00000001752
zmp:0000000936.1
ENSPREG00000002016
map4k4.1
si:ch1073-440b2.1
PDCL3
TBC1D8
neb
stam2
hacd2
adcy5
sema5ba
slc49a4
slc15a2
si:dkey-91i10.3
ints6
wdfy2
dhrs12
ankrd50l
fam160a2
ENSPREG00000003953
klf7b
ENSPREG00000004029
ccnyl1.1
plekhm3
ENSPREG00000004229
cwc22
ITPRID2
rpl8
usp9
med14
si:ch211-269e2.1
PPP2R3B
asmtl
p2ry8
itgbl1
zic2a
clybl
gpr183a
dachd
klf5b
klf12b
tbc1d4
lmo7a
zgc:162944
cln5
fbxl3a
ENSPREG00000006977
bcor
tfg
ENSPREG00000007358
si:dkey-100n23.3
atp6ap2
dcbld2
FILIP1L.1
TASL
rnaseh2b
spryd7b
trim13
kpna3
ATP11A
arhgef7a
aff3
mrpl30
creg2
mgat4a
coa5
si:dkey-4e7.3
slc9a2
mfsd9
tmem182a
ecrg4a
uxs1
tmtops2b
st6gal2a
dcun1d2a
lamp1b
ildr1b
rpl24
mpc2
dcaf6
ENSPREG00000010180
srpx
ENSPREG00000010382
mlpha
SNX9
eef1b2
arl11
cavin2b
vps16
rgn
ENSPREG00000011741
ENSPREG00000012132
ENSPREG00000012351
cnpy3
ENSPREG00000012482
stk26
ENSPREG00000013076
INHBB
ENSPREG00000013186
agap1
dph3
si:ch211-113j14.1
dnpep
tuba8l4
ENSPREG00000014712
cybb
DYNLT3
ENSPREG00000014822
dusp27
ephx2
sumo1
vars2
UBXN4
itgb2
ENSPREG00000015312
UTP14C
ccdc93
pknox1.1
ENSPREG00000015565
ENSPREG00000015595
ENSPREG00000015673
ndufa10
ENSPREG00000015765
ENSPREG00000015943
wu:fj59g11
pikfyve
dgkg
etv5a
itgb5
tnfaip6
satb2
rftn2
mob4
hspe1
hspd1
sf3b1
ankrd44
kcnh3
idh1
tnfsf11
dgkh
vwa8
rgcc
f5
ccdc80
kdm6a
mao
caska
ddx3xa
frzb
ENSPREG00000021216
esd
dhrs13b.1
htr2aa
ENSPREG00000021311
nab1b
mfsd6a
ahr2
ENSPREG00000021664
ENSPREG00000021699
aox1
bzw1a
kynu
ENSPREG00000022031
acvr2ab
mbd5
ENSPREG00000022126
ENSPREG00000022144
ENSPREG00000022159
pkp4
ENSPREG00000022228
ENSPREG00000022346
fbxo3
si:dkey-190l8.2
bco1l
ENSPREG00000022511
ENSPREG00000022520
sytl5
dynlt3
piga
appb
gabpa
u2af1.1
sik1
ankrd10b
ube2al
ing1
naxd
rab20
ENSPREG00000022768
col4a1
irs2b
myo16
tnfsf13b
GPR89B
zgc:113337
ENSPREG00000000564
gsk3ba
gpr156
fstl1b
ENSPREG00000000895
bcl9
dop1b
igsf3
klhl6
ENSPREG00000001251
ENSPREG00000001291
ANOS1
tbl1x
gpr143
ENSPREG00000001482
mospd2
gpm6bb
ofd1
egfl6
tmsb5
tlr7.1
ARHGAP6.1
mid1.1
dnajc3a
uggt2
RAP2A.1
ENSPREG00000003351
phgdh
ssb
ubr3
GORASP2
DYNC1I2
NUP62
pdk1
ppp1r9ala
sp9
CIR1
scrn3
atf2
ATP5MC2
lnpa
hoxd11a
hnrnpa3
nfe2l2a
agps
cycsb
osbpl6
casp10
ADAM23
DOCK9
FARP1
stk39
xirp2b
COBLL1
ifih1
fap
tank
RBMS1
WDSUB1
ENSPREG00000008231
dap1b
PKP4
ENSPREG00000008402
GALNT5
prpf40a
fmnl2a
ENSPREG00000009173
tra2b
igf2bp2a
zgc:162707
pfkla
trpm2
zgc:158316
dip2a
ENSPREG00000010389
ENSPREG00000010406
ercc1
ENSPREG00000010502
arsh
snx4
desma
ENSPREG00000011045
ENSPREG00000011056
ENSPREG00000011058
TUBA4A
abca12
bard1
myl1
kansl1l
heg1
slc12a8
2010-09-01
SH3RF3
edar
chmp2ba
zgc:152951
epha3
ENSPREG00000013142
lims2
RANBP2
tpt1
zgc:65895
dars1
cxcr4b
hnmt
spoplb
nxph2b
ugt1a1.1
ENSPREG00000014797
ENSPREG00000014805
rabl3
nepro
ralba
BZW1
myo1b
wnt10a
fn1a
ENSPREG00000015865
nrp2b
epb41l5
ptpn4a
MRAS
tmem163a
ccnt2a
adarb1b
agr1
traf3ip1
hdac4.1
arhgap15
ENSPREG00000017281
acvr2aa
zeb2a
ENSPREG00000017458
ENSPREG00000017529
ENSPREG00000017579
ENSPREG00000017866
mylka
ube2g2
ENSPREG00000018385
ENSPREG00000018433
ENSPREG00000018556
ENSPREG00000018609
ENSPREG00000018738
ENSPREG00000018769
ENSPREG00000018787
ENSPREG00000018807
ENSPREG00000018823
ENSPREG00000018865
ENSPREG00000018895
ENSPREG00000018957
arglu1a
EFNB2
cx43.4
ENSPREG00000019138
ENSPREG00000019182
commd7
ptk6b
tpd52l2b
dnajc5ab
lama5
rps21
cry3a
tmeff2a
cavin2a
nabp1a
ENSPREG00000020512
calcrla
ENSPREG00000020656
gulp1a
col5a2a
slc4a3
igfbp5b
ENSPREG00000000540
ENSPREG00000000541
CNOT9
gstt1b
ddt
pms1
osgepl1
ENSPREG00000001236
zgc:153901
stk17b
pgap1
maip1
ano1
uqcrfs1
spg21
selenos
chsy1
ENSPREG00000002364
ENSPREG00000002616
ano9b
pkp3b
cd81a
AP2A2
C19orf12
si:ch211-260e23.9
ccne1
znf536
dpy19l3
ENSPREG00000003099
ENSPREG00000003241
slc7a6os
adgrg1
SYAP1
phkb
itfg1
dnaja2a
slc7a10a
rhpn2
ENSPREG00000003931
mctp2b
SLCO3A1
GLO1
eprs1
kif13ba
mrps11
ENSPREG00000004832
znf710b
SEMA4B
si:ch211-39k3.2
ENSPREG00000005138
ENSPREG00000005176
trpm7
bcl2l10
myo5aa
fam214a
UNC13C
loxl1
insyn1
cd276
ubl7b
PSMA4
rbpms2a
rps17
csnk1g1
NEO1
MYO9A
znf609b
trip4
ADAMTS7
rxfp3.3a2
itga11a
anp32a
paqr5a
TLE3
uacab
ENSPREG00000007965
PIAS1
map2k5
SMAD3
smad6a
slc39a1
abhd2a
mfge8a
mibp2
slc30a4
C15orf48
spata5l1
nnt2
cops2
SECISBP2L
FBN1
dut
myef2
ENSPREG00000011029
sema6dl
dmxl2
gldn
tnfaip8l3
tmod2
leo1
mapk6
usp8
ENSPREG00000018911
pde8a
HOMER2
ENSPREG00000019136
zrsr2
ENSPREG00000019625
pir
ildr1a
tmem39a
ENSPREG00000019920
atic
fn1b
psmd14
rbms1a
itgb6
pla2r1
ly75
march7.1
baz2ba
gtf2f2a
rbm26
pcdh9
diaph3
tgfbrap1
ENSPREG00000021606
rasa3
mrpl16
ENSPREG00000021839
gpc5a
gpc6a
kctd12.2
atp5mc3b
efl1
si:dkey-15b23.3
ENSPREG00000022143
mesd
cemip
celf1
vps35
C16orf87
npsn
mtch2
plekho2
txlng
ccdc102a
nadsyn1
tpcn2
pop4
arnt2
fah
rrad
ENSPREG00000022489
dync1li2
galns
trappc2l
PABPN1L
cbfa2t3
cdh15
ankrd11
slc22a31
ist1
mphosph10
mcee
fth1a
rplp2l
bdnf
mettl15
lgr4
mybpc3
spi1b
slc39a13
ano5b
eif3jb
CTDSPL2
casc4
fam189a1
tjp1a
CPSF7
polr2l
dagla
ext2
ALX4
nucb2a
sox6
pde3b
copb1
rras2
lmo1
dennd2b
tmem9b
sinhcafl
dennd5a
ipo7
swap70a
sbf2
ctr9
eif4g2a
tead1b
mical2a
usp47
nfat5b
rpl13
zfhx3
usp10
ap1g1
myo1ea
rnf111
sltm
mindy2
adam10a
aldh1a2
myzap
cgnl1
tcf12
nedd4a
ENSPREG00000000921
ctcf
si:ch211-122f10.4
furina
fes
rhcga
cyba
tcf25
TPM1
tln2a
nfatc3a
esrp2
styx
gnpnat1
traf6
luzp2
madd
ENSPREG00000004220
fibinb
bbox1
nr1h3
arl14ep
ddb1
tspan4a
taldo1
sin3ab
CRABP1
SHF
ube2q1
ENSPREG00000005466
pkma
slc12a4
lpcat2
mmp2
irx5a
fto
aktip
chd9
tox3
cylda
brd7
adcy7
tent4b
heatr3
wtip
gpib
si:ch211-79l17.1
ss18l2
ENSPREG00000007729
pepd
CSK
ENSPREG00000008308
ENSPREG00000008336
ENSPREG00000008368
fam219b
COX5A
lrrc28
igf1rb
ap3s2
si:ch211-106j24.1
wdr76
cry5
sec11a
ENSPREG00000009311
tspan15
HNRNPH3
rufy2
ppm1g
psmc3
psmb1
phf10
rab4a
ccsapb
ENSPREG00000010191
abcb10
galnt2
cgref1
ctsba
ENSPREG00000010708
gcfc2
sccpdha.1
tfb2m
ENSPREG00000010864
SMYD3
kif26ba
fzd3b
kctd3
lpin1
ENSPREG00000012190
ENSPREG00000012227
CDC42SE2
zdhhc7
irf8
dusp22a
cox4i1
gins2
gse1
atmin
mafa
ppfibp2a
spon1a
hipk3b
cstf3
depdc7a
eif3m
elp4
rps6ka2
rnaset2
CSMD1
ENSPREG00000014468
ENSPREG00000014480
rrp15
mpc1
supv3l1
ENSPREG00000015678
cttn
ENSPREG00000015910
ENSPREG00000016292
ENSPREG00000016326
ENSPREG00000016340
si:ch211-288d18.1
si:ch211-71n6.4
large2
rorab
psmd13
ctsd
adamtsl5
crtc3
iqgap1
ppip5k1a
hypk
mfap1
ptpmt1
ENSPREG00000018195
ENSPREG00000018222
ENSPREG00000018257
atp6v0d1
TNNT3
samd4a
mpped2a
zdhhc13
nav2a
prmt3
lrp4
arrdc1a
nelfb
tubb2b
olfml2a
rpl35
dph7
mrpl41
araf
zgc:64051
imp4
rabl6b
tnc
ENSPREG00000014597
cyb561a3a
loxl2b
sfrp1a
adam28
zgc:114173
ENSPREG00000015425
gcn1
rab35b
mtmr3
myl2a
rad9b
PPP1CC
PPTC7
ENSPREG00000016084
anapc7
ATP2A1
ENSPREG00000016304
adora2aa
dpp7
niban2b
ENSPREG00000016907
ENSPREG00000016969
ENSPREG00000017130
GOLPH3
ENSPREG00000017176
susd1
smad2
ENSPREG00000017346
SNRNP27
mxd1
zgc:65851
cds2
ENSPREG00000017571
ENSPREG00000017715
ENSPREG00000017787
tet3
kat6a
sema4c
tbx1
arvcfb
tango2
dgcr8
trmt2a
ranbp1
zdhhc8b
pgam5
golga3
fbrsl1
ENSPREG00000019984
tmem150aa
rnf181
pxnb
si:ch73-138n13.1
rnf10
pop5
ENSPREG00000020256
prkab1b
cox6a1
mlec
dock5
cabin1
fgfr1b
rflna
ncor2
ep400
adgrd1
glt1d1
slc15a4
rnf215
sec14l8
unc13ba
rusc2
ENSPREG00000002606
wdfy3
cds1
RASGEF1B
antxr2a
bmp2k
anxa3a
mrpl1
cnot6l
ENSPREG00000003597
fam102aa
ENSPREG00000003726
seta
odf2b
RALGDS
SMARCB1
ENSPREG00000004127
ENSPREG00000004201
kremen1
znrf3
xbp1
suds3
taok3a
pebp1
VSIG10
wsb2
rfc5
CASTOR1
SPRING1
fbxo21
ENSPREG00000005462
prodhb
zgc:101858
notch1b
pmpca
ENSPREG00000007435
RAB27B
ENSPREG00000007713
scarb2a
ENSPREG00000007993
mrps30
emb
malt1
prlrb
ENSPREG00000008167
gldc
zgc:114041
aacs
gak
fam214b
gas1a
tars1
ENSPREG00000009013
isca1
ENSPREG00000009150
gpx8
ENSPREG00000009330
ENSPREG00000009352
slc20a2
arl15a
ndufs4
fsta
itga2.2
ykt6
ENSPREG00000010365
ENSPREG00000010425
cltcl1
plat
ikbkb
vdac3
dynll1
rpl6
acaa2
mrpl40
ufd1l
sept5a
zgc:63587
cldn5a
nsd3
letm2
slc23a2
pcna
mns1
zgc:152830
fahd2a
dusp2
MYORG
ENSPREG00000012429
LHFPL2
ENSPREG00000012871
ENSPREG00000013094
AP3S1
sema6a
DMXL1
hsd17b4
si:ch211-193c2.2
sh2b3
ENSPREG00000014460
atxn2
ENSPREG00000014956
atp5fa1
rnf165b
ENSPREG00000015898
cdc14b
ENSPREG00000016133
EFNA5
creb3l3l
znf131
ENSPREG00000016277
oxct1a
c7a
ipo11
hsd17b3
ptch1
AOPEP
dock8
ZSWIM6
pde4d
plk2b
elac1
tspan36
si:ch211-103n10.5
grid2
ccser1
trim36
fem1c
ENSPREG00000018613
rasef
gkap1
hnrnpk
naa35
GOLM1
nipbla
pdlim5a
bmpr1ba
UNC5C
ENSPREG00000020048
vps13a
rfk
pcsk5b
ubap2b
mlxip
clip1a
rsrc2
hip1rb
PITPNM2
arl6ip4
mthfd2
smtnb
mat2ab
usp39
ANK1
tcn2
si:ch211-106a19.1
gas2l1
ewsr1b
ENSPREG00000021874
pik3ip1
limk2
CMKLR1
ISCU
coro1ca
ssh1a
pxmp2
ENSPREG00000022235
ankrd13a
git2a
pes
gal3st1a
si:dkey-98f17.5
slc2a11b
rbm19
PLBD2
morc2
slc8b1
tpcn1
si:ch211-204d2.4
ENSPREG00000001549
ddhd2
si:ch211-166a6.5
vcp
DNAJB5
epg5
erap2
ENSPREG00000002530
setbp1
serinc5
thbs4a
homer1b
dimt1l
KIF2A
pip5k1bb
cert1a
iqgap2
f2rl2
ENSPREG00000003922
si:ch211-130m23.3
vcana
vcana.1
edil3a
cox7c
rasa1a
ccnh
mef2cb
si:dkey-40c11.2
rhobtb4
wdr54
aqp3a
ENSPREG00000004907
nr2f1a
fam172a
ENSPREG00000005096
gig2p.1
arrdc3a
adgrv1
lysmd3
RTKN
smn1
GFRA2
ela3l
klf9
trpm3
cemip2
C9orf85
gda
egr3
bin3
acsl2
DISP3
bmp1a
kansl3
antxr1a
gfpt1
nfu1
C9orf78
med22
ENSPREG00000007322
adgra2
pdlim2
sorbs3
ENSPREG00000007485
inpp5l
ENSPREG00000007541
arid5a
dbnlb
TCF7L1
ENSPREG00000007847
mn1b
PITPNB
TTC28
tmem230b
ciao1
snrnp200
zfand5a
si:dkey-96l17.6
anxa1a
ENSPREG00000009476
lsm1
grk5l
elmod3
si:ch1073-459j12.1
rictora
sf3a1
tbc1d10aa
hpdb
kdm2ba
rnf34a
DTX1
vgll4l
gapvd1
ENSPREG00000011337
lmx1bb
angptl2b
ENSPREG00000011918
ENSPREG00000011929
zfr
fam151b
dhfr
gtf2h2
oclnb
sdf2l1
hmgcra
fxn
ENSPREG00000012388
sh2d3cb
ENSPREG00000012745
p2rx7
gstt1a
h2az2a
PURB
ckap2l
ENSPREG00000013111
cnnm4b
atp8b5a
ppil2
ENSPREG00000013338
mapk1
grsf1
adamts3
ENSPREG00000013800
kank1a
fbp1a
fbp2
si:dkey-26g8.5
dapk1
ENSPREG00000016826
ENSPREG00000016846
ENSPREG00000017071
ENSPREG00000017099
ENSPREG00000017145
ENSPREG00000017210
ENSPREG00000017250
ENSPREG00000017286
srp19
ENSPREG00000017363
si:ch211-87m7.2
si:ch211-191j22.3
ENSPREG00000017903
ddr2l
snx2
ENSPREG00000018694
nudt12
ENSPREG00000018883
slc2a8
adamtsl2
ENSPREG00000000040
ENSPREG00000000043
arpc1b
arpc1a
ENSPREG00000000052
grin2ab
ENSPREG00000000058
ENSPREG00000000061
ENSPREG00000000062
UBL5
VAV1
ENSPREG00000000066
fam193a
tnip2
sfrp2
fat1a
frg1
asah1b
pcm1
SART1
casp3a
stox2a
med28
lap3
anxa5b
limch1a
tma16
fbxw7
rps3a
lrba
ENSPREG00000000134
mad1l1
elfn1b
ENSPREG00000000141
ENSPREG00000000143
thumpd1
parn
ENSPREG00000000148
ENSPREG00000000149
ENSPREG00000000150
txndc11
ENSPREG00000000153
man2b1
gpr108
mfng
elfn2a
ENSPREG00000000168
cyth4b
rac2
ENSPREG00000000175
cacng2a
SYNGR1
c1qtnf6b
rps19bp1
atf4a
ENSPREG00000000187
pdgfba
ncf4
zgc:194551
si:ch211-250e5.2
glis2a
ENSPREG00000000205
akap8l
ENSPREG00000000207
lpar2b
soul5l
stx10
ier2b
wdr83
wdr83os
ENSPREG00000000225
ENSPREG00000000227
ENSPREG00000000228
ENSPREG00000000230
ENSPREG00000000232
SMURF2
KPNA2
C17orf58
BPTF
nol11
prkcaa
helz
psmd12
ENSPREG00000000256
tusc3
abca1a
clta
atp5pd
pnpla6
shoc2
pdcd4b
bbip1
ENSPREG00000000298
smc3
dusp5
mxi1
add3a
xpnpep1
si:dkey-44g23.5
crebbpa
adcy9
tfap4
adgre5b.3
slc27a1b
COLGALT1
ENSPREG00000000327
tmed1b
dnm2b
ENSPREG00000000330
dnajb1b
ndufb7
asf1bb
si:dkey-76b14.2
ENSPREG00000000347
gcgrb
metrnlb
ENSPREG00000000359
si:cabz01100188.1
crtac1a
GNA12
ENSPREG00000000375
trim2a
mnd1
tmem131l
ENSPREG00000000382
cacng3a
prkcba
socs1b
ENSPREG00000000388
ENSPREG00000000398
pgam1b
exosc1
knop1
pkd1a
tsc2
rfx1b
mri1
zgc:136864
ENSPREG00000000424
pcyt2
aspscr1
NOTUM
TMC6
tmc8
syngr2b
si:dkey-93h22.8
ldb1b
armh3
jupa
krt99
krt15
krt98
ENSPREG00000000458
si:ch211-156l18.7
SMAP1
slc2a15b
dpcd
nt5c2b
inab
atp5md
pdcd11
zgc:175214
bcl11ab
sec23b
nomo
xylt1
rps15a
coq7
abcc6a
myh11a
DDX17
micall1a
rgl3a
ilf3a
PRDX2
junba
get3
ENSPREG00000000524
grk4
htt
rgs12b
lrpap1
cpz
pi4k2b
zgc:195282
rnf38
pcdh10a
ENSPREG00000001090
ENSPREG00000001128
ENSPREG00000001230
ENSPREG00000001270
unc93b1
timm10
ctnnd1
ENSPREG00000001604
elf2b
ENSPREG00000001864
NAA15
ENSPREG00000002013
exosc9
AXIN2
tex2
card14
CBX4
dgke
trim25
rasal3
SEC14L1
rptor
p4hb
ENSPREG00000003341
ENSPREG00000003420
ppp1r12c
ENSPREG00000003606
arhgdia
ENSPREG00000003702
PIP4K2B
ENSPREG00000003771
MLLT6
ENSPREG00000003847
IGFBP4
SMARCE1
ccr7
ENSPREG00000003902
kcnq5b
aptx
dnaja1
rps6
acer2
sod3b
ufsp2
primpol
ENSPREG00000005335
acy3.2
glb1
si:ch211-217k17.7
rnf24
smox
mxd4
ENSPREG00000005744
ndufb6
mtap
tet2
ppa2
arhgef38
ptpn9b
pax5
zcchc7
pgm2
tbc1d1
klf3
fam114a1
klhl5
rpl9
map9
UBE2K
rhoh
slit2
lcorl
apbb2b
ENSPREG00000008411
rbm47
ENSPREG00000008509
cdk2ap2
aip
serping1
doc2d
lonrf1l
dlc1
SLC44A1
spock3
ndst3
prss12
mettl14
suclg1
cisd2
bdh2
ENSPREG00000009499
ENSPREG00000009575
camk2d2
ank2a
hpf1
pcdh7a
DCTN6
gtf2e2
adgrl3.1
tyrp1b
ENSPREG00000011036
ENSPREG00000011230
smc2
CLOCK
kitb
ENSPREG00000012762
atf7ip
emp1
rbfox2
ENSPREG00000013070
utp6
rab11fip4b
ENSPREG00000013236
ENSPREG00000013386
rnf11a
HMOX1
ENSPREG00000013750
ENSPREG00000013765
keap1b
ldlrb
atg4da
ENSPREG00000015510
smdt1b
zgc:158803
znf207b
tnrc6c2
sept9b
ENSPREG00000016568
jpt1a
ENSPREG00000016597
gga3a
usp43a
stx8
ntn1a
pik3r5
PRPSAP1
MGAT5B
ENSPREG00000017143
ENSPREG00000017510
pglyrp2
pkn1a
map2k7
myh9a
ubn2a
myh10
ENSPREG00000018820
ENSPREG00000018873
DDX5
srp68
evpla
acox1
RHBDF2
UBE2O
SPHK1
pex6
slc29a2
peli1a
vps54
ugp2a
mdh1aa
USP34
xpo1a
cct4
ENSPREG00000020980
ifngr1
ltv1
ENSPREG00000021136
slc25a28
ENSPREG00000021187
ENSPREG00000021280
HK1
myom2a
ptp4a1
ENSPREG00000021570
si:dkey-23f9.4
mrpl4
npepps
mrpl21
capn9
ENSPREG00000021934
spcs3
galnt7
ENSPREG00000022021
ndufs8a
si:dkey-253d23.4
fbxo8
TENM3
vegfc
ENSPREG00000022558
ENSPREG00000022596
ENSPREG00000022603
zdhhc5a
ENSPREG00000022688
ENSPREG00000022722
rrp36
ero1b
rbm34
nr3c2
arhgap10
lsm6
znf827
smad1
hhip
gab1
inpp4b
ENSPREG00000000645
znf330
tbc1d9
fam13a
herc3
ppm1k
pkd2
g3bp2
coro2a
anp32b
bnc2
ENSPREG00000002334
snapc3
TTC39B
pla2g12a
MCUB
lef1
hadh
papss1
dkk2
aimp1a
RIN2
sh3pxd2aa
neurl1aa
SORCS3
ENSPREG00000003119
ENSPREG00000003281
RPS6KB2
ENSPREG00000003372
ENSPREG00000003556
ENSPREG00000003856
patl1
ENSPREG00000003915
ENSPREG00000003983
hmgb2a
hpgd
ENSPREG00000004219
esf1
ndufaf5
snrpb2
ENSPREG00000004796
aftpha
dpy30
ENSPREG00000005061
polr3f
sptbn1
mtif2
ENSPREG00000005676
mrps28
capn2b
EOLA1
ENSPREG00000005993
eif4a3
soul4
gemin6
srsf7b
cdk15
sipa1l2
slc29a1b
ahcy
CHMP4B
ENSPREG00000020839
ENSPREG00000020864
mych
ergic3
romo1
smpd4
mkrn2
pik3c2b
ENSPREG00000021293
aldh4a1
dag1
ENSPREG00000021550
sdc4
uqcc1
fam83c
eif6
dynlrb1
ippk
ENSPREG00000021848
atp2b4
ENSPREG00000021945
ENSPREG00000022106
YWHAB
slc6a6b
rspo4
chd6
ripor3
mcm2
lmcd1
arhgef3
ENSPREG00000022783
osgn1
ENSPREG00000022808
rps23
ENSPREG00000022898
C1QA
ENSPREG00000022933
C1QB
ENSPREG00000022950
slmapa
ENSPREG00000000898
ENSPREG00000000931
hesx1
il17rd
acy1
myhb
ENSPREG00000001608
rereb
ENSPREG00000001844
uqcc2
zgc:112163
zgc:172271
ENSPREG00000002590
fkbp5
slc6a22.1
cadpsb
ca16b
pbrm1l
ptgis
SRGAP3
rrp9
ENSPREG00000003754
gpx1a
rbm5
gnai2b
inka1b
rbm6
sema3fa
arl8ba
ddi2
epha2a
tardbp
ENSPREG00000004444
cacna2d2a
rassf1
cish
wdr82
mon1bb
brpf3a
skib
tmem51b
kaznb
prdm2b
foxj3
utp3
si:dkey-264d12.4
A3GALT2
trim62.1
tnfrsf1b
ENSPREG00000005710
errfi1a
pax7b
park7
kcnab2b
mrto4
iffo2b
PPARG
syn2b
atg7
iars1
rpl29
dusp7
alas1
ENSPREG00000007269
ITGA7
ENSPREG00000007417
NCKAP1L
COL2A1
MYG1
pcbp2
dctn2
mars1
ddit3
ARHGAP9
INHBC
r3hdm2
shmt2
fam210b
ppp1r16b
ARHGAP40
prelid3b
gnas
rap1ab
INKA2
tox2
SNTA1
cbfa2t2
necab3
tbc1d20
znfx1
si:dkeyp-87e7.4
ENSPREG00000009717
ECM2
aspn
ogna
pmepa1
ENSPREG00000010688
cers5
cox14
vapb
SRC
manbal
mov10a
ENSPREG00000011426
slc25a55a
rplp2
tead3b
pkp1b
nav1b
ENSPREG00000012772
nudt3b
rps10
ilrun
snrpc
phc2b
SLC2A1
padi2
lrig2
ENSPREG00000013568
ENSPREG00000013675
sh2d5
hp1bp3
eif4g3a
ece1
ephb2b
igsf21a
arhgef10la
zpr1
pank4
trib3
pnp4a
ENSPREG00000014628
st3gal8
cpne1
zgc:162255
cept1b
matn4
sec13
ENSPREG00000015583
itcha
tgm5l.1
eya2
rtf2
gcnt7
tfap2c
cdh4
ENSPREG00000016484
si:ch211-253b8.5
ENSPREG00000016652
arpc4l
pfkfb4a
mapkapk3
SEC61A1
ip6k2a
uqcrc1
gata2a
itih1
SFMBT1
prkcdb
fgd5a
tmf1
ENSPREG00000018226
suclg2
kbtbd8
lrig1
magi1b
adamts9
prickle2b
psmd6
atxn7
thoc7
ENSPREG00000018802
ENSPREG00000019545
lyar
ENSPREG00000019640
SLC2A9
WDR1
idh3b
ptpra
cast
pcsk1
ell2
glrx
si:dkey-6b12.5
nop56
zgc:64106
myorg
fam219aa.1
pxna
rplp0
loxl2a
tacc1
aggf1
NSG1
stx18
EVC2
PLXNA1
myl9a
chchd6b
tpra1
ENSPREG00000001571
dlgap4b
quo
tgm2b
krt4
ENSPREG00000001686
krt18b
eif4bb
tns2b
vdrb
hdac7b
ENSPREG00000001907
si:ch211-160o17.4
ube2j2
acap3b
ddx19
ENSPREG00000002512
srpk1b
kif21b
cpne5b
ccdc3b
camk1b
gnl3
spcs1
sort1a
[truncated: 7,276 more rows]

## Sheet: Heart
gene
zgc:152904
gart
VANGL1
sap18
rtraf
gpr137c
ENSPREG00000007209
ENSPREG00000007265
irs2a
ENSPREG00000007513
nbeal1
ENSPREG00000007735
rnd3a
r3hdm1
zranb3
mgat5
STEAP3
gabrb3
ndfip2
mid1
ARHGAP6
MSL3
FRMPD4
il1rapl1b
caskb
fundc1
adamts1
appa
atp5pf
mbnl2
nrp2a
abcb6a
prkag3a
retreg2
ENSPREG00000010293
alg11
zc3h13
rpl31
map4k4
ENSPREG00000010856
mcf2la
cab39l
tubgcp3
atp11a
PTK2B
unc50
ENSPREG00000011576
NDUFS1
creb3l1
atg13
kpnb3
etv5b
ENSPREG00000012176
ENSPREG00000012208
ENSPREG00000012220
ENSPREG00000012230
ENSPREG00000012291
ENSPREG00000012335
ENSPREG00000012391
ENSPREG00000012461
gemin8
gpm6ba
tmsb4x
ENSPREG00000012570
hdac4
arpc2
slc19a1
ENSPREG00000012758
cyp4f3
ENSPREG00000012850
zgc:172122
ENSPREG00000012936
u2af1
cbsa
ENSPREG00000013023
abcc4.1
klhl41b
atp5f1b
DHRS9
xirp2a
GCA
dpp4
stk24b
dock9b
bmpr2a
wdr12
nop58
ENSPREG00000014332
dmd
ABI2
tmem237b
als2b
inpp4ab
ENSPREG00000015663
gpd2
eed
pwp2h
ENSPREG00000016172
mrps9
NCKAP5
erbb4a
CREB1
mettl21a
igfbp2a
spega
ENSPREG00000017206
CTDSP1
obsl1a
atp1a1a.2
atp1a1a.1
ENSPREG00000017519
ENSPREG00000017622
atg3
ENSPREG00000017697
ENSPREG00000017979
pudp
nlgn4xa
prkx
cd99
cep70
ENSPREG00000018296
plcd4a
gtf3c3
HECW2
ENSPREG00000018586
mtrf1
ENSPREG00000018630
ENSPREG00000018663
jagn1b
FILIP1L
ccdc28a.1
gdap2
tent5c
man1a2
si:rp71-68n21.9
pla1a.1
cox17
lats2
xpo4
cryl1
GJA3
zmym2
ENSPREG00000001258
ENSPREG00000001280
arhgap20
ENSPREG00000001548
ENSPREG00000001607
ENSPREG00000001752
zmp:0000000936
zmp:0000000936.1
ENSPREG00000002016
map4k4.1
si:ch1073-440b2.1
PDCL3
TBC1D8
neb
cacnb4a
stam2
hacd2
adcy5
pdia5
slc49a4
slc15a2
ints6
wdfy2
dhrs12
fam160a2
ENSPREG00000003953
trappc10
klf7b
ENSPREG00000004029
ccnyl1.1
plekhm3
ENSPREG00000004101
ENSPREG00000004123
dnajc15
cwc22
ITPRID2
itga4
rpl8
usp9
med14
si:ch211-269e2.1
PPP2R3B
asmtl
p2ry8
cdc16
fgf14.1
itgbl1
clybl
gpr183a
dachd
klf12b
tbc1d4
lmo7a
acod1
zgc:162944
cln5
fbxl3a
ENSPREG00000006977
bcor
tfg
ENSPREG00000007358
si:dkey-100n23.3
atp6ap2
dcbld2
FILIP1L.1
NR0B1
TASL
rnaseh2b
spryd7b
trim13
kpna3
rcbtb1.1
ATP11A
arhgef7a
aff3
mrpl30
mgat4a
si:dkey-4e7.3
uxs1
tmtops2b
st6gal2a
dcun1d2a
lamp1b
ildr2
ildr1b
rpl24
dcaf6
ENSPREG00000010356
senp7b
mlpha
SNX9
eef1b2
cavin2b
vps16
rgn
ENSPREG00000011741
ENSPREG00000012132
ENSPREG00000012351
cnpy3
ENSPREG00000012482
stk26
ENSPREG00000013076
GLI2
ENSPREG00000013186
agap1
dph3
dnpep
tuba8l4
cybb
DYNLT3
ENSPREG00000014822
dusp27
ephx2
sumo1
slc37a1
UBXN4
itgb2
C2orf76
ENSPREG00000015312
UTP14C
ccdc93
pknox1.1
ENSPREG00000015565
sh3bp4
ENSPREG00000015673
cntnap5a
ndufa10
ENSPREG00000015765
kalrna
ENSPREG00000015943
wu:fj59g11
pikfyve
dgkg
etv5a
itgb5
tnfaip6
rif1
dnajb11
plcl1
mob4
hspe1
hspd1
sf3b1
ankrd44
kcnh3
idh1
tnfsf11
dgkh
vwa8
rgcc
slc35a5
ccdc80
kdm6a
mao
caska
ddx3xa
nup35
frzb
rubcnl
ENSPREG00000021216
ENSPREG00000021224
esd
dhrs13b.1
nab1b
mfsd6a
ahr2
ENSPREG00000021575
ENSPREG00000021664
aox1
bzw1a
kynu
ENSPREG00000022031
acvr2ab
orc4
mbd5
ENSPREG00000022126
ENSPREG00000022274
ENSPREG00000022346
fbxo3
ENSPREG00000022407
ENSPREG00000022468
stat1a
ENSPREG00000022520
f7l
f10
ENSPREG00000022578
xk
piga
appb
gabpa
u2af1.1
sik1
ankrd10b
ube2al
ing1
naxd
rab20
ENSPREG00000022768
col4a1
irs2b
tnfsf13b
GPR89B
ENSPREG00000000564
gsk3ba
gpr156
fstl1b
ENSPREG00000000895
bcl9
dop1b
igsf3
klhl6
ENSPREG00000001251
ENSPREG00000001291
tbl1x
gpr143
ENSPREG00000001482
mospd2
gpm6bb
ofd1
trappc2
tmsb5
ARHGAP6.1
mid1.1
dnajc3a
uggt2
MBNL2
klhl41a
ENSPREG00000003351
ssb
ubr3
GORASP2
mettl8
cybrd1
DYNC1I2
itga6a
NUP62
ppp1r9ala
CIR1
scrn3
gpr155a
atf2
ATP5MC2
lnpa
hnrnpa3
nfe2l2a
agps
cycsb
osbpl6
prkra
casp10
ADAM23
ino80da
stk24a
DOCK9
FARP1
spc25
stk39
ttc21b
COBLL1
ifih1
tank
RBMS1
CD302
WDSUB1
ENSPREG00000008231
dap1b
PKP4
cytip
prpf40a
fmnl2a
ENSPREG00000009173
ankzf1
tra2b
igf2bp2a
zgc:162707
MAP3K13
trpm2
zgc:158316
dip2a
ENSPREG00000010389
ENSPREG00000010406
ercc1
ENSPREG00000010502
arsh
snx4
desma
ENSPREG00000011045
ENSPREG00000011056
ENSPREG00000011058
bard1
erbb4b
kansl1l
heg1
ENSPREG00000012474
2010-09-01
SH3RF3
chmp2ba
ZNF654
ENSPREG00000013142
tmem223
lims2
RANBP2
tpt1
zgc:65895
ENSPREG00000014013
asic4a
gmppaa
pnkd
dars1
cxcr4b
spoplb
nxph2b
ugt1a1
ugt1a1.1
ENSPREG00000014797
ENSPREG00000014805
rabl3
poglut2
nepro
ralba
BZW1
myo1b
cryba2b
umps
fn1a
ENSPREG00000015865
nrp2b
epb41l5
ptpn4a
MRAS
tmem163a
ccnt2a
ube2f
adarb1b
traf3ip1
hdac4.1
arhgap15
kif5c
ENSPREG00000017281
zeb2a
ENSPREG00000017458
ENSPREG00000017529
ENSPREG00000017579
ENSPREG00000017735
ENSPREG00000017758
ENSPREG00000017835
ENSPREG00000017866
mylka
ube2g2
ENSPREG00000018385
ENSPREG00000018418
ENSPREG00000018433
ENSPREG00000018449
ENSPREG00000018459
ENSPREG00000018524
ENSPREG00000018544
ENSPREG00000018556
ENSPREG00000018574
ENSPREG00000018582
ENSPREG00000018609
ENSPREG00000018727
ENSPREG00000018738
ENSPREG00000018769
ENSPREG00000018787
ENSPREG00000018796
ENSPREG00000018807
ENSPREG00000018823
ENSPREG00000018865
ENSPREG00000018935
ENSPREG00000018957
arglu1a
EFNB2
cx43.4
ENSPREG00000019138
ENSPREG00000019182
ENSPREG00000019299
commd7
ptk6b
tpd52l2b
dnajc5ab
rps21
cry3a
tmeff2a
cavin2a
ENSPREG00000020463
pcbp3.1
calcrla
ENSPREG00000020656
gulp1a
col5a2a
slc4a3
igfbp5b
tns1b
ENSPREG00000000540
ENSPREG00000000541
CYP27A1
plcd4b
CNOT9
ybey
mcm3ap
ENSPREG00000000836
ENSPREG00000000852
hibch
gstt1b
ddt
pms1
ENSPREG00000001236
zgc:153901
stk17b
pgap1
ano1
uqcrfs1
pdcd7
spg21
snrpa1
selenos
chsy1
ENSPREG00000002364
ENSPREG00000002616
pkp3b
cd81a
AP2A2
C19orf12
si:ch211-260e23.9
znf536
dpy19l3
si:ch211-186j3.6
ENSPREG00000003099
mmp15b
ENSPREG00000003241
slc7a6os
adgrg1
SYAP1
phkb
itfg1
dnaja2a
slc7a10a
rhpn2
ENSPREG00000003931
mctp2b
SLCO3A1
GLO1
eprs1
kif13ba
mrps11
ENSPREG00000004832
znf710b
SEMA4B
si:ch211-39k3.2
ENSPREG00000005138
ENSPREG00000005176
trpm7
bcl2l10
myo5aa
fam214a
UNC13C
loxl1
insyn1
cd276
ubl7b
PSMA4
rps17
csnk1g1
NEO1
MYO9A
znf609b
trip4
ADAMTS7
coro2bb
anp32a
TLE3
uacab
ENSPREG00000007965
PIAS1
map2k5
SMAD3
smad6a
slc39a1
abhd2a
mibp2
bloc1s6
slc30a4
C15orf48
spata5l1
nnt2
cops2
SECISBP2L
FBN1
dut
myef2
ENSPREG00000011029
sema6dl
dmxl2
tnfaip8l3
tmod2
leo1
mapk6
usp8
ENSPREG00000018911
pde8a
WHAMM
ENSPREG00000019136
zrsr2
scml2
ENSPREG00000019625
pir
tmem39a
ENSPREG00000019920
ENSPREG00000019930
pcnp
stk16
atic
fn1b
psmd14
rbms1a
ly75
march7.1
baz2ba
gtf2f2a
gpalpp1
ercc3
rbm26
pcdh9
tdrd3
diaph3
pcdh17
tgfbrap1
adprhl1
dcun1d2b
ENSPREG00000021598
ENSPREG00000021606
rasa3
mrpl16
EFNB2.1
kctd12.2
atp5mc3b
efl1
ENSPREG00000022143
mesd
cemip
mtfmt
vps35
C16orf87
npsn
mtch2
plekho2
ENSPREG00000022280
txlng
ccdc102a
nadsyn1
tpcn2
arnt2
fah
rrad
ENSPREG00000022489
dync1li2
cmtm3
galns
trappc2l
PABPN1L
cbfa2t3
ankrd11
ist1
mphosph10
mcee
fth1a
rplp2l
lin7c
bdnf
mettl15
lgr4
mybpc3
spi1b
slc39a13
ano5b
eif3jb
CTDSPL2
casc4
tjp1a
sdhaf2
CPSF7
polr2l
dagla
ext2
nucb2a
plekha7b
sox6
pde3b
copb1
rras2
dennd2b
tmem9b
sinhcafl
dennd5a
ipo7
swap70a
sbf2
ENSPREG00000023106
mrvi1
ctr9
eif4g2a
tead1b
mical2a
usp47
nfat5b
kars1
rpl13
dhx38
zfhx3
usp10
ap1g1
myo1ea
rnf111
sltm
mindy2
adam10a
aldh1a2
myzap
cgnl1
tcf12
nedd4a
ENSPREG00000000921
pigb
ENSPREG00000001111
ctcf
ogfod1
cog4
si:ch211-122f10.4
furina
fes
cyba
tcf25
def8
ENSPREG00000002623
tln2a
nfatc3a
amfrb
styx
gnpnat1
ttc17
traf6
kcnq1.1
madd
bbox1
nr1h3
arl14ep
cd151l
ddb1
taldo1
sin3ab
SHF
ube2q1
ENSPREG00000005466
pkma
si:dkey-205h23.2
dpep2
slc12a4
slc6a2
lpcat2
mmp2
irx5a
fto
aktip
chd9
sall1a
cylda
brd7
adcy7
tent4b
heatr3
wtip
gpib
si:ch211-79l17.1
ss18l2
lsm14ab
ENSPREG00000007729
KCTD15
pepd
CSK
ENSPREG00000008308
ENSPREG00000008336
ENSPREG00000008368
fam219b
COX5A
SNAP25
lrrc28
igf1rb
ap3s2
ENSPREG00000009156
cry5
ENSPREG00000009259
sec11a
ENSPREG00000009311
tspan15
HNRNPH3
rufy2
fam120b
mis12
ppm1g
tbp
psmc3
psmb1
phf10
rab4a
ccsapb
ENSPREG00000010191
abcb10
urb2
galnt2
smyd2a
ctsba
ENSPREG00000010523
ENSPREG00000010708
gcfc2
sccpdha.1
tfb2m
ENSPREG00000010864
SMYD3
kif26ba
fzd3b
NRBP1
greb1
lpin1
ENSPREG00000012227
CDC42SE2
zdhhc7
nudt19
irf8
dusp22a
cox4i1
emc8
gins2
gse1
atmin
cmc2
CDYL2
mafa
hipk3b
cstf3
prrg4
wt1b
eif3m
elp4
immp1l
rps6ka2
rnaset2
CSMD1
ENSPREG00000014468
ENSPREG00000014480
rrp15
mpc1
supv3l1
ENSPREG00000015678
ppfia1
cttn
shank2a
ENSPREG00000015910
ENSPREG00000016326
ENSPREG00000016340
si:ch211-71n6.4
large2
rorab
psmd13
ctsd
adamtsl5
crtc3
iqgap1
tubgcp4
ppip5k1a
ENSPREG00000017937
hypk
mfap1
vps33b
ptpmt1
ENSPREG00000018195
ENSPREG00000018222
atp6v0d1
TNNT3
wdhd1
samd4a
ero1a
slc22a18
mpped2a
zdhhc13
csrp3
nav2a
prmt3
lrp4
ENSPREG00000013260
nelfb
fgf17
ENSPREG00000013432
tubb2b
nr6a1a
olfml2a
rpl35
golga1
ENSPREG00000013630
dph7
mrpl41
araf
zgc:64051
imp4
rabl6b
ENSPREG00000014597
cyb561a3a
loxl2b
GOLGA7
sfrp1a
adam28
ppp3cca
zgc:114173
ncaph
ENSPREG00000015407
ENSPREG00000015425
gcn1
rab35b
mtmr3
rad9b
PPP1CC
PPTC7
ENSPREG00000016084
anapc7
ATP2A1
ENSPREG00000016304
adora2aa
dpp7
stxbp1b
niban2b
ENSPREG00000016907
ENSPREG00000016969
top3b
ENSPREG00000017130
GOLPH3
ENSPREG00000017176
susd1
smad2
ENSPREG00000017308
ENSPREG00000017346
SNRNP27
mxd1
zgc:65851
cds2
ENSPREG00000017571
bmp10
add2
ENSPREG00000017715
ENSPREG00000017787
tet3
kat6a
sema4c
gnb1l
arvcfb
tango2
dgcr8
trmt2a
ranbp1
zdhhc8b
pgam5
golga3
chfr
fbrsl1
htr7c
tnksb
ENSPREG00000019984
tmem150aa
rnf181
pxnb
si:ch73-138n13.1
rnf10
pop5
prkab1b
cox6a1
mlec
dock5
cabin1
fgfr1b
rflna
ncor2
ep400
adgrd1
rimbp2
glt1d1
slc15a4
slc39a14
rnf215
sec14l8
rusc2
ENSPREG00000002606
wdfy3
cds1
RASGEF1B
antxr2a
bmp2k
mrpl1
cnot6l
ENSPREG00000003597
fam102aa
ENSPREG00000003726
ENSPREG00000003772
seta
RALGDS
SMARCB1
ENSPREG00000004127
ENSPREG00000004201
coq5
znrf3
xbp1
suds3
taok3a
pebp1
wsb2
rfc5
CASTOR1
SPRING1
tesca
fbxo21
ENSPREG00000005462
si:ch211-207k7.4
zgc:101858
notch1b
pmpca
ENSPREG00000006671
ENSPREG00000007481
poli
scarb2a
mrps30
emb
malt1
secisbp2
ENSPREG00000008167
gldc
JAK2
ENSPREG00000008471
aacs
gak
fam214b
gas1a
tars1
mccc2
isca1
ENSPREG00000009118
ENSPREG00000009150
slc20a2
arl15a
ndufs4
adamts12
myl7
ykt6
ENSPREG00000010365
ENSPREG00000010425
pi4kab
cltcl1
plat
ikbkb
vdac3
polb
dynll1
rpl6
acaa2
mrpl40
ufd1l
gp1bb
zgc:63587
cldn5a
plpp5
nsd3
letm2
slc23a2
pcna
mns1
zgc:152830
fahd2a
dusp2
MYORG
ENSPREG00000012429
LHFPL2
ENSPREG00000013094
AP3S1
COMMD10
sema6a
DMXL1
hsd17b4
sh2b3
ENSPREG00000014460
ostf1
atxn2
ENSPREG00000014956
atp5fa1
rnf165b
PTGER4
smyd1b
ubox5
cdc14b
ENSPREG00000016133
EFNA5
creb3l3l
znf131
ENSPREG00000016277
C5orf51
oxct1a
ipo11
ptch1
AOPEP
dock8
ZSWIM6
pde4d
plk2b
elac1
me2
tspan36
si:ch211-103n10.5
grid2
ccser1
trim36
fem1c
tmed7
mex3b
SMAD4
ENSPREG00000018613
gkap1
hnrnpk
ntrk2a
agtpbp1
naa35
GOLM1
nipbla
ndc80
pdlim5a
UNC5C
ENSPREG00000020048
vps13a
pcsk5b
ubap2b
gtf2h3
mlxip
clip1a
rsrc2
kmt5ab
C12orf65
PITPNM2
arl6ip4
mthfd2
usp39
sftpbb
ANK1
tcn2
si:ch211-106a19.1
ap1b1
gas2l1
ewsr1b
atp6v0a2b
pik3ip1
wscd2
CMKLR1
ISCU
coro1ca
dao.2
pxmp2
ENSPREG00000022235
ankrd13a
git2a
ENSPREG00000022355
fam222a
acacb
pole
pes
rbm19
PLBD2
ENSPREG00000001107
morc2
slc8b1
tpcn1
ENSPREG00000001432
si:ch211-204d2.4
ENSPREG00000001549
ddhd2
si:ch211-166a6.5
tfip11
thoc5
vcp
akr1a1a
DNAJB5
epg5
riok2
erap2
ENSPREG00000002530
setbp1
serinc5
thbs4a
tent2
dimt1l
KIF2A
unc45b
pip5k1bb
cert1a
polk
iqgap2
f2rl2
ENSPREG00000003922
si:ch211-130m23.3
edil3a
cox7c
rasa1a
ccnh
mef2cb
si:dkey-40c11.2
rhobtb4
wdr54
nol6
ENSPREG00000004907
nr2f1a
fam172a
ENSPREG00000005096
slf1
gig2p.1
arrdc3a
lysmd3
RTKN
smn1
GFRA2
cemip2
C9orf85
gda
slc25a37
rhobtb2a
egr3
bin3
acsl2
UBL4A
si:dkey-32e23.4
DISP3
bmp1a
kansl3
gfpt1
nfu1
C9orf78
med22
aak1a
adrb3a
ENSPREG00000007322
adgra2
pdlim2
sorbs3
ENSPREG00000007485
nkx6.3
inpp5l
ENSPREG00000007541
zgc:77112
arid5a
dbnlb
ube2d4
TCF7L1
ENSPREG00000007847
mn1b
PITPNB
TTC28
HECTD4
vps33a
bnip3la
tmem230b
ciao1
snrnp200
zfand5a
tmc2b
anxa1a
ENSPREG00000009476
lsm1
grk5l
elmod3
si:ch1073-459j12.1
rictora
sf3a1
tbc1d10aa
kdm2ba
rnf34a
DTX1
slc20a1a
gapvd1
angptl2b
hmcn2
ENSPREG00000011918
ENSPREG00000011929
zfr
fam151b
dhfr
gtf2h2
sdf2l1
hmgcra
fxn
ENSPREG00000012388
ENSPREG00000012537
sh2d3cb
ENSPREG00000012745
p2rx7
h2az2a
PURB
ckap2l
ENSPREG00000013111
cnnm4b
atp8b5a
ppil2
ENSPREG00000013338
mapk1
grsf1
rufy3
adamts3
ENSPREG00000013800
kank1a
fbp1a
si:dkey-26g8.5
dapk1
ENSPREG00000016826
ENSPREG00000017071
ENSPREG00000017145
ENSPREG00000017210
ENSPREG00000017250
ENSPREG00000017286
srp19
ENSPREG00000017363
si:ch211-87m7.2
ENSPREG00000017591
si:ch211-191j22.3
ercc6l
ogdha
ENSPREG00000017903
ddr2l
sncaip
snx2
PRDM6
nudt12
ENSPREG00000018883
slc2a8
adamtsl2
FAM163B
ENSPREG00000000043
arpc1b
arpc1a
ENSPREG00000000052
grin2ab
ENSPREG00000000058
ENSPREG00000000061
ENSPREG00000000062
UBL5
VAV1
fam193a
tnip2
pdlim3a
sorbs2a
tlr3
fat1a
frg1
asah1b
pcm1
SART1
casp3a
stox2a
tll1
lap3
anxa5b
2001-03-01
tma16
fbxw7
gatb
rps3a
lrba
ENSPREG00000000134
mad1l1
elfn1b
ENSPREG00000000141
GTF3C1
ENSPREG00000000143
thumpd1
parn
ENSPREG00000000148
txndc11
ENSPREG00000000153
si:ch73-12o23.1
man2b1
ENSPREG00000000159
gpr108
ENSPREG00000000162
mfng
elfn2a
gtpbp1l
fam83fb
cyth4b
rac2
ENSPREG00000000173
ENSPREG00000000175
cacng2a
SYNGR1
tab1
c1qtnf6b
ENSPREG00000000182
rps19bp1
atf4a
ENSPREG00000000187
pdgfba
ncf4
cbx6a
dnaja3b
zgc:194551
si:ch211-250e5.2
glis2a
ENSPREG00000000205
akap8l
ENSPREG00000000207
soul5l
stx10
ier2b
wdr83
wdr83os
ENSPREG00000000224
ENSPREG00000000225
ENSPREG00000000227
ENSPREG00000000228
ENSPREG00000000230
ENSPREG00000000232
ENSPREG00000000233
SMURF2
KPNA2
C17orf58
BPTF
nol11
prkcaa
helz
psmd12
ENSPREG00000000251
ENSPREG00000000253
ENSPREG00000000256
ENSPREG00000000261
tusc3
abca1a
ENSPREG00000000268
ENSPREG00000000269
tmod1
gne
clta
vps37a
nsmce1
atp5pd
pnpla6
shoc2
pdcd4b
bbip1
ENSPREG00000000298
smc3
dusp5
ENSPREG00000000301
mxi1
add3a
xpnpep1
si:dkey-44g23.5
crebbpa
adcy9
adgre5b.3
slc27a1b
COLGALT1
ENSPREG00000000327
tmed1b
dnm2b
ENSPREG00000000330
dnajb1b
ndufb7
prkacab
asf1bb
si:dkey-76b14.2
ENSPREG00000000347
ENSPREG00000000352
b3gntl1
metrnlb
ENSPREG00000000359
si:cabz01100188.1
crtac1a
GNA12
ENSPREG00000000375
mnd1
tmem131l
ENSPREG00000000382
cacng3a
prkcba
socs1b
ENSPREG00000000388
ENSPREG00000000397
ENSPREG00000000398
zfyve27
pi4k2a
pgam1b
knop1
pkd1a
tsc2
rfx1b
dcaf15
mri1
zgc:136864
ENSPREG00000000424
gnav1
pcyt2
aspscr1
TMC6
tmc8
syngr2b
tk1
si:dkey-93h22.8
ldb1b
armh3
jupa
krt99
krt15
si:ch211-156l18.7
SMAP1
fgf8b
dpcd
nt5c2b
atp5md
pdcd11
zgc:175214
bcl11ab
sec23b
nomo
xylt1
rps15a
coq7
abcc6a
myh11a
BMERB1
DDX17
gga1
micall1a
ENSPREG00000000509
klf1
rgl3a
ilf3a
PRDX2
junba
get3
ENSPREG00000000524
grk4
htt
rgs12b
lrpap1
pi4k2b
zgc:195282
rnf38
ENSPREG00000000780
sclt1
ENSPREG00000001090
ENSPREG00000001128
vwa11
ENSPREG00000001230
ENSPREG00000001270
unc93b1
timm10
ctnnd1
slc43a3a
ENSPREG00000001604
elf2b
ENSPREG00000001864
NAA15
ENSPREG00000002013
clgn
exosc9
tex2
CBX4
trim25
rasal3
SEC14L1
rptor
ENSPREG00000003262
p4hb
ENSPREG00000003341
ENSPREG00000003420
QPRT
ppp1r12c
ENSPREG00000003606
arhgdia
PIP4K2B
ENSPREG00000003771
MLLT6
ENSPREG00000003847
IGFBP4
ccr7
kcnq5b
dnaja1
rps6
acer2
gucy1b1
ufsp2
acsl1a
primpol
ENSPREG00000005316
ENSPREG00000005335
tacr3l
acy3.2
glb1
si:ch211-217k17.7
rnf24
smox
mxd4
ENSPREG00000005744
ndufb6
ENSPREG00000005897
mtap
tet2
ppa2
gstcd
UBA6
ptpn9b
pax5
zcchc7
pgm2
tbc1d1
klf3
fam114a1
klhl5
rpl9
ugdh
map9
UBE2K
rhoh
slit2
lcorl
rbm47
ENSPREG00000008509
ENSPREG00000008534
cdk2ap2
aip
lonrf1l
dlc1
SLC44A1
spock3
ndst3
mettl14
ctnna2
suclg1
cisd2
bdh2
ENSPREG00000009499
ENSPREG00000009575
camk2d2
pcdh7a
DCTN6
gtf2e2
adgrl3.1
ENSPREG00000011036
ENSPREG00000011230
ecpas
smc2
CLOCK
chic2
suz12b
atf7ip
rbfox2
ENSPREG00000013070
utp6
rab11fip4b
ENSPREG00000013226
ENSPREG00000013236
ENSPREG00000013386
rnf11a
HMOX1
ENSPREG00000013765
keap1b
ldlrb
atg4da
rnaseh2a
ENSPREG00000015510
smdt1b
zgc:158803
ENSPREG00000015549
mb
ENSPREG00000015612
znf207b
tnrc6c2
sept9b
ENSPREG00000016568
jpt1a
ENSPREG00000016597
gga3a
usp43a
stx8
ntn1a
pik3r5
MGAT5B
ENSPREG00000017510
pglyrp2
pkn1a
map2k7
myh9a
ENSPREG00000018406
ubn2a
myh10
ENSPREG00000018873
DDX5
srp68
acox1
RHBDF2
UBE2O
SPHK1
pex6
ENSPREG00000020286
slc29a2
peli1a
vps54
ugp2a
mdh1aa
USP34
xpo1a
cct4
akt3b
ltv1
ENSPREG00000021081
ENSPREG00000021136
ENSPREG00000021157
slc25a28
ENSPREG00000021187
GOT1
hoga1
ENSPREG00000021280
HK1
myom2a
ptp4a1
si:dkey-23f9.4
mrpl4
npepps
mrpl21
cdc6
nup133
vps37c
ENSPREG00000021934
kdm2aa
spcs3
galnt7
ENSPREG00000022021
ndufs8a
si:dkey-253d23.4
fbxo8
TENM3
ENSPREG00000022558
ENSPREG00000022603
ENSPREG00000022613
zdhhc5a
slc43a1b
si:dkey-28b4.8
ENSPREG00000022688
ENSPREG00000022722
rrp36
ENSPREG00000022790
ero1b
rbm34
nr3c2
arhgap10
ednraa
lsm6
znf827
smad1
smarca5
gab1
inpp4b
ENSPREG00000000645
znf330
tbc1d9
fam13a
herc3
ppm1k
pkd2
g3bp2
uso1
anp32b
trmo
cntln
bnc2
ENSPREG00000002334
snapc3
dnajb14
pla2g12a
casp6a
MCUB
hadh
papss1
aimp1a
RIN2
dtd1
slkb
sh3pxd2aa
neurl1aa
SORCS3
ENSPREG00000003119
ENSPREG00000003257
ENSPREG00000003281
RPS6KB2
ENSPREG00000003797
ENSPREG00000003856
patl1
ENSPREG00000003915
ENSPREG00000003983
hmgb2a
hpgd
esf1
ndufaf5
KIF16B
ENSPREG00000004764
snrpb2
ENSPREG00000004796
aftpha
slc8a1a
dpy30
ENSPREG00000005061
polr3f
sptbn1
mtif2
ENSPREG00000005676
mrps28
capn2b
aars2
EOLA1
ENSPREG00000005993
eif4a3
soul4
gemin6
srsf7b
cdk15
sipa1l2
slc29a1b
CHMP4B
ENSPREG00000020839
ENSPREG00000020864
mych
ergic3
romo1
smpd4
mkrn2
FAM107A
pik3c2b
ENSPREG00000021293
aldh4a1
dag1
ENSPREG00000021550
sdc4
uqcc1
eif6
dynlrb1
ippk
ENSPREG00000021848
HTD2
atp2b4
tomm34
YWHAB
slc6a6b
grip2b
chd6
ripor3
mcm2
lmcd1
arhgef3
ENSPREG00000022783
osgn1
ENSPREG00000022808
gmppb
rps23
ENSPREG00000022890
ENSPREG00000022898
C1QA
ENSPREG00000022933
C1QB
ENSPREG00000022950
slmapa
dennd6aa
ENSPREG00000000898
ENSPREG00000000931
hesx1
acy1
myhb
si:ch211-157b11.12
rereb
ppil1
ENSPREG00000001844
tspo.1
uqcc2
zgc:112163
patz1
ENSPREG00000002590
fkbp5
slc6a22.1
slc6a22.2
cadpsb
ca16b
pbrm1l
stau1
zgc:172270
rrp9
ENSPREG00000003754
gpx1a
rbm5
slc38a3b
gnai2b
inka1b
uba7
rbm6
arl8ba
ddi2
epha2a
rbp7b
tardbp
ENSPREG00000004444
cacna2d2a
hyal1
HYAL2.2
rassf1
nprl2
hemk1
cish
wdr82
mon1bb
brpf3a
skib
kaznb
prdm2b
foxj3
utp3
si:dkey-264d12.4
A3GALT2
trim62.1
tnfrsf1b
prxl2b
ENSPREG00000005710
errfi1a
park7
kcnab2b
megf6b
mrto4
PPARG
syn2b
atg7
iars1
rpl29
dusp7
alas1
ENSPREG00000007269
ITGA7
ENSPREG00000007417
NCKAP1L
MYG1
pcbp2
dctn2
mars1
ddit3
ARHGAP9
r3hdm2
shmt2
fam210b
ppp1r16b
ARHGAP40
aurka
prelid3b
gnas
[truncated: 7,819 more rows]

## Sheet: Liver
gene
ENSPREG00000006268
gart
n6amt1
timmdc1
VANGL1
ENSPREG00000006674
sap18
rtraf
gpr137c
ENSPREG00000007209
ENSPREG00000007265
irs2a
cpo
trak2
ENSPREG00000007513
nbeal1
ENSPREG00000007727
ENSPREG00000007735
pspc1
zgc:92335
rnd3a
r3hdm1
zranb3
ENSPREG00000008207
mgat5
STEAP3
ENSPREG00000008543
ENSPREG00000008609
ENSPREG00000008645
gabrb3
ndfip2
mid1
ARHGAP6
MSL3
il1rapl1b
caskb
fundc1
kdm6al
ENSPREG00000009738
adamts1
appa
atp5pf
jam2a
mbnl2
nrp2a
abcb6a
cnppd1
prkag3a
retreg2
ENSPREG00000010293
raph1b
alg11
cpb2
zc3h13
rpl31
map4k4
ENSPREG00000010856
mcf2la
cab39l
cdadc1
tubgcp3
atp11a
PTK2B
unc50
ENSPREG00000011576
NDUFS1
creb3l1
atg13
kpnb3
etv5b
ENSPREG00000012098
ENSPREG00000012208
ENSPREG00000012220
ENSPREG00000012230
ENSPREG00000012291
ENSPREG00000012335
ENSPREG00000012391
ENSPREG00000012416
ENSPREG00000012461
gemin8
gpm6ba
ENSPREG00000012542
tmsb4x
ENSPREG00000012570
hdac4
arpc2
slc19a1
ENSPREG00000012758
cyp4f3
ENSPREG00000012850
ENSPREG00000012914
ENSPREG00000012936
u2af1
cbsa
ENSPREG00000013023
abcc4.1
hs6st3a
ENSPREG00000013193
atp5f1b
DHRS9
abcb11b
xirp2a
GCA
dpp4
stk24b
slc15a1b
dock9b
bmpr2a
wdr12
nop58
ENSPREG00000014171
ABI2
cyp20a1
tmem237b
als2b
inpp4ab
ENSPREG00000015663
gpd2
atp7b
eed
pwp2h
mrps9
actr3
NCKAP5
erbb4a
CREB1
mettl21a
ccnyl1
CTDSP1
atp1a1a.2
atp1a1a.1
ENSPREG00000017519
ENSPREG00000017622
atg3
ENSPREG00000017679
ENSPREG00000017697
ENSPREG00000017979
pudp
nlgn4xa
prkx
cd99
cep70
ENSPREG00000018296
plcd4a
DONSON
gtf3c3
HECW2
ENSPREG00000018586
mtrf1
ENSPREG00000018630
ENSPREG00000018663
ENSPREG00000018828
jagn1b
FILIP1L
ccdc28a.1
gdap2
tent5c
man1a2
hao2
si:rp71-68n21.9
pla1a
cox17
lats2
xpo4
cryl1
cx30.3
zmym2
ENSPREG00000001258
ENSPREG00000001280
arhgap20
ENSPREG00000001548
ENSPREG00000001607
ENSPREG00000001752
zmp:0000000936
zmp:0000000936.1
ENSPREG00000002016
map4k4.1
si:ch1073-440b2.1
ENSPREG00000002245
PDCL3
TBC1D8
cacnb4a
stam2
hacd2
sec22a
pdia5
sema5ba
slc49a4
hspbap1
slc15a2
si:dkey-91i10.3
ints6
wdfy2
dhrs12
hpxa
ankrd50l
fam160a2
ENSPREG00000003953
trappc10
klf7b
ENSPREG00000004029
ccnyl1.1
plekhm3
ENSPREG00000004101
ENSPREG00000004123
dnajc15
cwc22
ITPRID2
itga4
rpl8
usp9
med14
si:ch211-269e2.1
PPP2R3B
shox
asmtl
p2ry8
upf3a
cdc16
fgf14.1
tmtc4
clybl
gpr183a
dachd
klf12b
tbc1d4
uchl3
lmo7a
acod1
zgc:162944
cln5
fbxl3a
ENSPREG00000006977
bcor
tfg
si:dkey-100n23.3
atp6ap2
dcbld2
tmem30c
FILIP1L.1
il1rapl1a
TASL
rnaseh2b
spryd7b
trim13
kpna3
rcbtb1.1
ENSPREG00000007916
arhgef7a
aff3
rev1
txndc9
mrpl30
mgat4a
coa5
si:dkey-4e7.3
inpp4aa
mfsd9
uxs1
tmtops2b
st6gal2a
METTL21C
tfdp1a
dcun1d2a
lamp1b
pou2f1b
ildr2
ildr1b
rpl24
mpc2
dcaf6
ENSPREG00000010382
ftcd
senp7b
mlpha
SNX9
eef1b2
ebpl
cavin2b
vps16
rgn
f2
ENSPREG00000011374
ENSPREG00000011741
ENSPREG00000012132
ENSPREG00000012351
cnpy3
ENSPREG00000012482
stk26
ENSPREG00000013076
ENSPREG00000013186
agap1
dph3
si:ch211-113j14.1
dnpep
tuba8l4
cybb
DYNLT3
ENSPREG00000014822
ephx2
ENSPREG00000014907
sumo1
vars2
slc37a1
UBXN4
itgb2
dbi
C2orf76
ENSPREG00000015312
insig2
UTP14C
ccdc93
tmprss3b
pknox1.1
ENSPREG00000015565
ENSPREG00000015673
cntnap5a
ndufa10
ENSPREG00000015765
ENSPREG00000015787
ENSPREG00000015943
pikfyve
dgkg
etv5a
itgb5
tnfaip6
rif1
dnajb11
rftn2
mob4
hspe1
hspd1
sf3b1
ankrd44
armc8
kcnh3
idh1
tnfsf11
vwa8
rgcc
f5
slc35a5
kdm6a
efhc2
mao
caska
ddx3xa
nup35
dnajc10
frzb
rubcnl
ENSPREG00000021216
esd
dhrs13b.1
ENSPREG00000021311
glsa
nab1b
mfsd6a
ahr2
ENSPREG00000021575
ENSPREG00000021664
aox1
bzw1a
kynu
ENSPREG00000022031
acvr2ab
orc4
mbd5
ENSPREG00000022126
ENSPREG00000022144
ENSPREG00000022274
ENSPREG00000022296
ENSPREG00000022314
ENSPREG00000022346
fbxo3
si:dkey-190l8.2
ENSPREG00000022407
ENSPREG00000022468
stat1a
ENSPREG00000022520
creg1
f7l
f10
ENSPREG00000022578
sytl5
dynlt3
xk
piga
appb
gabpa
u2af1.1
sik1
ankrd10b
ube2al
ing1
naxd
rab20
ENSPREG00000022768
col4a1
irs2b
tnfsf13b
GPR89B
ENSPREG00000000564
gsk3ba
gpr156
lrrc58a
fstl1b
ENSPREG00000000895
acp6
bcl9
dop1b
rpe
igsf3
klhl6
ENSPREG00000001251
ENSPREG00000001291
ANOS1
tbl1x
gpr143
ENSPREG00000001482
mospd2
gpm6bb
ofd1
trappc2
RAB9A
tmsb5
tlr7.1
ARHGAP6.1
cog3
gpc6b
dnajc3a
uggt2
MBNL2
zgc:172182
ENSPREG00000003351
phgdh
ssb
ubr3
GORASP2
tlk1a
mettl8
cybrd1
DYNC1I2
hat1
itga6a
NUP62
pdk1
ppp1r9ala
cdca7a
sp3a
CIR1
scrn3
gpr155a
atf2
ATP5MC2
lnpa
hnrnpa3
nfe2l2a
agps
cycsb
osbpl6
prkra
casp10
ADAM23
ino80da
stk24a
slc15a1a
DOCK9
FARP1
rdh1
dhrs9
ENSPREG00000007164
spc25
stk39
ttc21b
COBLL1
ifih1
tank
RBMS1
CD302
WDSUB1
ENSPREG00000008231
dap1b
PKP4
upp2
ENSPREG00000008391
cytip
GALNT5
prpf40a
fmnl2a
ENSPREG00000009173
glb1l
ankzf1
tra2b
igf2bp2a
zgc:162707
xrcc5
pfkla
MAP3K13
trpm2
zgc:158316
dip2a
ENSPREG00000010389
ENSPREG00000010406
ercc1
arsh
snx4
ENSPREG00000011045
ENSPREG00000011056
ENSPREG00000011058
bard1
ikzf2
kansl1l
heg1
slc12a8
znf148
ENSPREG00000012474
akap17a
2010-09-01
chmp2ba
ZNF654
zgc:152951
EPHA6
ENSPREG00000013142
tmem223
lims2
RANBP2
tpt1
tsc22d1
ENSPREG00000014013
agpat3
chpfa
asic4a
gmppaa
pnkd
dars1
cxcr4b
hnmt
ENSPREG00000014601
spoplb
nxph2b
ugt1a1
ugt1a1.1
ENSPREG00000014797
ENSPREG00000014805
rabl3
poglut2
nepro
ralba
BZW1
myo1b
wnt10a
ENSPREG00000015711
umps
fn1a
ENSPREG00000015865
nrp2b
epb41l5
ptpn4a
MRAS
tmem163a
ccnt2a
ube2f
zgc:162780
adarb1b
traf3ip1
hdac4.1
ENSPREG00000016875
LCT
arhgap15
kif5c
ENSPREG00000017208
ENSPREG00000017243
ENSPREG00000017281
zeb2a
ENSPREG00000018175
mylka
ube2g2
ENSPREG00000018385
ENSPREG00000018769
ENSPREG00000018787
ENSPREG00000018796
ENSPREG00000018807
ENSPREG00000018823
ENSPREG00000018865
ENSPREG00000018895
ENSPREG00000018957
arglu1a
EFNB2
GTPBP8
cx43.4
ENSPREG00000019138
ENSPREG00000019182
ENSPREG00000019242
ENSPREG00000019299
dnah7
dnmt3bb.1
commd7
ptk6b
tpd52l2b
dnajc5ab
lama5
ENSPREG00000020236
rps21
cry3a
tmeff2a
cavin2a
ENSPREG00000020512
calcrla
ENSPREG00000020656
gulp1a
col5a2a
igfbp2b
CYP27A1
bcs1l
CNOT9
ybey
mcm3ap
ENSPREG00000000836
hibch
gstt1b
ddt
pms1
osgepl1
ENSPREG00000001236
zgc:153901
ENSPREG00000001305
stk17b
pgap1
maip1
fgf19
uqcrfs1
pdcd7
spg21
tollip
snrpa1
selenos
chsy1
ENSPREG00000002364
ENSPREG00000002616
ano9b
pkp3b
cd81a
AP2A2
C19orf12
zgc:162297
si:ch211-260e23.9
znf536
znf507
dpy19l3
ENSPREG00000003099
mmp15b
ENSPREG00000003241
slc7a6os
slc7a6
adgrg1
SYAP1
phkb
itfg1
dnaja2a
slc7a10a
rhpn2
abcc12
ENSPREG00000003931
mctp2b
GLO1
eprs1
kif13ba
mrps11
ENSPREG00000004832
ntrk3b
mrpl46
idh2
znf710b
SEMA4B
si:ch211-39k3.2
ENSPREG00000005138
ENSPREG00000005176
trpm7
bcl2l10
myo5aa
fam214a
onecut1
UNC13C
igdcc4
loxl1
insyn1
cd276
ubl7b
PSMA4
rps17
csnk1g1
NEO1
MYO9A
gramd2aa
znf609b
trip4
calml4a
ADAMTS7
coro2bb
anp32a
paqr5a
TLE3
uacab
ENSPREG00000007965
PIAS1
map2k5
SMAD3
smad6a
tmem208
slc39a1
abhd2a
mibp2
bloc1s6
slc30a4
C15orf48
spata5l1
nnt2
dtwd1
cops2
SECISBP2L
FBN1
dut
slc12a1
myef2
ENSPREG00000011029
sema6dl
dmxl2
tnfaip8l3
scg3
tmod2
leo1
mapk6
usp8
ENSPREG00000018911
pde8a
WHAMM
HOMER2
ENSPREG00000019136
BTBD1
zrsr2
scml2
nhsb
ace2
ENSPREG00000019625
pir
ildr1a
tmem39a
ENSPREG00000019920
ENSPREG00000019930
pcnp
stk16
atic
fn1b
psmd14
rbms1a
itgb6
ly75
march7.1
baz2ba
wdsub1
gtf2f2a
gpalpp1
ercc3
rbm26
tdrd3
diaph3
pcdh17
tgfbrap1
lamp1a
dcun1d2b
tmco3
ENSPREG00000021606
pros1
rasa3
ercc5
mrpl16
ENSPREG00000021839
EFNB2.1
gpc5a
kctd12.2
atp5mc3b
efl1
ENSPREG00000022143
mesd
cemip
mtfmt
vps35
C16orf87
ENSPREG00000022243
npsn
mtch2
plekho2
ENSPREG00000022280
txlng
ccdc102a
nadsyn1
tpcn2
pop4
arnt2
fah
rrad
nae1
ENSPREG00000022489
dync1li2
cmtm4
cmtm3
CKLF
galns
trappc2l
cbfa2t3
ACSF3
ankrd11
ist1
mphosph10
mcee
fth1a
rplp2l
lin7c
mettl15
lgr4
mybpc3
spi1b
slc39a13
ano5b
eif3jb
CTDSPL2
casc4
tjp1a
sord
sdhaf2
CPSF7
polr2l
dagla
ext2
nucb2a
plekha7b
sox6
pde3b
copb1
rras2
dennd2b
tmem9b
sinhcafl
dennd5a
ipo7
swap70a
sbf2
ctr9
eif4g2a
btbd10b
tead1b
mical2a
usp47
nfat5b
kars1
rpl13
zgc:162592
cyb5b
dhx38
zfhx3
hnf4b
usp10
PHLPP2
ap1g1
ZNF821
myo1ea
rnf111
sltm
mindy2
adam10a
lipca
aldh1a2
myzap
cgnl1
tcf12
nedd4a
ENSPREG00000000921
pigb
vrk3
ENSPREG00000001111
ctcf
nudt21
ogfod1
cog4
thap11
si:ch211-122f10.4
furina
fes
uraha.1
pdcd5
cyba
tcf25
def8
ENSPREG00000002623
fbxo22
nfatc3a
esrp2
amfrb
styx
gnpnat1
slc35c1
ENSPREG00000003415
hsd17b12b
ttc17
traf6
luzp2
madd
bbox1
nr1h3
arl14ep
cd151l
ddb1
taldo1
sin3ab
SHF
ube2q1
ENSPREG00000005466
pkma
dpep2
slc12a4
lpcat2
mmp2
irx5a
fto
aktip
chd9
tox3
sall1a
cylda
brd7
adcy7
tent4b
heatr3
ENSPREG00000007315
wtip
si:ch211-79l17.1
ss18l2
lsm14ab
ENSPREG00000007729
CHST8
pepd
CSK
ENSPREG00000008308
ENSPREG00000008336
ENSPREG00000008368
fam219b
COX5A
lrrc28
ap3s2
si:ch211-106j24.1
si:ch211-107o10.3
wdr76
cry5
sec11a
ENSPREG00000009311
tspan15
ENSPREG00000009419
pbld
HNRNPH3
rufy2
fam120b
mis12
ppm1g
pdcd2
tbp
psmc3
psmb1
phf10
rab4a
ccsapb
abcb10
urb2
galnt2
smyd2a
ctsba
ENSPREG00000010708
gcfc2
sccpdha.1
tfb2m
ENSPREG00000010864
SMYD3
kif26ba
si:dkey-57k2.7
fzd3b
NRBP1
lpin1
ENSPREG00000012227
CDC42SE2
zdhhc7
nudt19
slc7a9
ENSPREG00000012538
si:ch1073-174d20.1
irf8
dusp22a
cox4i1
emc8
gins2
gse1
atmin
cmc2
CDYL2
mafa
spon1a
hipk3b
cstf3
prrg4
wt1b
eif3m
elp4
immp1l
rps6ka2
rnaset2
CSMD1
chs1
ENSPREG00000014468
ENSPREG00000014480
rrp15
mpc1
kifbp
supv3l1
hkdc1
ENSPREG00000015678
ppfia1
cttn
ENSPREG00000015910
ENSPREG00000016326
ENSPREG00000016392
si:ch211-288d18.1
si:ch211-71n6.4
large2
rorab
ENSPREG00000016848
psmd13
sirt3
ctsd
ENSPREG00000017068
adamtsl5
crtc3
iqgap1
tubgcp4
tp53bp1
ppip5k1a
ENSPREG00000017961
hypk
mfap1
vps33b
ptpmt1
ENSPREG00000018195
ENSPREG00000018222
ENSPREG00000018257
atp6v0d1
TNNT3
wdhd1
gch1
samd4a
ero1a
pacsin3
glg1b
ENSPREG00000018994
slc22a18
mpped2a
zdhhc13
nav2a
prmt3
lrp4
ENSPREG00000013260
arrdc1a
nelfb
ENSPREG00000013432
tubb2b
olfml2a
rpl35
golga1
ENSPREG00000013630
dph7
mrpl41
araf
zgc:64051
imp4
rabl6b
ENSPREG00000014597
ENSPREG00000014693
unc5db
cyb561a3a
GOLGA7
sfrp1a
adam28
ppp3cca
zgc:114173
ogfod2
zgc:110329
ncaph
ENSPREG00000015407
ENSPREG00000015425
gcn1
rab35b
mtmr3
rad9b
PPP1CC
PPTC7
ENSPREG00000016084
anapc7
ATP2A1
ENSPREG00000016304
adora2aa
upb1
man1b1b
dpp7
niban2b
ENSPREG00000016907
ENSPREG00000016969
top3b
ENSPREG00000017130
GOLPH3
ENSPREG00000017176
susd1
smad2
ENSPREG00000017308
ENSPREG00000017346
SNRNP27
mxd1
zgc:65851
cds2
ENSPREG00000017571
ch25hl3
add2
ENSPREG00000017715
ENSPREG00000017787
tet3
kat6a
ENSPREG00000018512
sema4c
gnb1l
tango2
dgcr8
trmt2a
ranbp1
zdhhc8b
pgam5
ankle2
golga3
chfr
fbrsl1
htr7c
tnksb
idua
ENSPREG00000019984
tmem150aa
rnf181
pxnb
si:ch73-138n13.1
rnf10
pop5
hnf1a
ENSPREG00000020256
prkab1b
PLA2G1B
asgrl1
cox6a1
hps4
mlec
dock5
cabin1
rflna
ncor2
ep400
piwil1
glt1d1
slc15a4
slc39a14
ascc2
rnf215
sec14l8
unc13ba
rusc2
ENSPREG00000002606
ENSPREG00000002612
ENSPREG00000002619
wdfy3
cds1
RASGEF1B
antxr2a
bmp2k
mrpl1
cnot6l
ENSPREG00000003597
fam102aa
ENSPREG00000003726
ENSPREG00000003772
seta
odf2b
gle1
RALGDS
SMARCB1
ENSPREG00000004070
ENSPREG00000004127
ENSPREG00000004201
coq5
znrf3
xbp1
suds3
taok3a
pebp1
VSIG10
wsb2
rfc5
CASTOR1
SPRING1
tesca
fbxo21
si:ch211-207k7.4
zgc:101858
camsap1b
ubac1
notch1b
pmpca
ENSPREG00000006671
ENSPREG00000006899
ENSPREG00000007126
ENSPREG00000007419
ENSPREG00000007435
ENSPREG00000007481
poli
RAB27B
ENSPREG00000007706
ENSPREG00000007713
scarb2a
ENSPREG00000007993
mrps30
emb
malt1
prlrb
secisbp2
ENSPREG00000008167
gldc
zgc:114041
JAK2
ENSPREG00000008471
aacs
gak
fam214b
gas1a
tars1
si:dkey-84j12.1
mccc2
isca1
ENSPREG00000009118
ENSPREG00000009150
areg
slc20a2
KCMF1
arl15a
ndufs4
adamts12
agpat9l
myl7
ykt6
ENSPREG00000010365
utp15
ENSPREG00000010425
pi4kab
serpind1
snap29
plat
ikbkb
vdac3
polb
dynll1
rpl6
acaa2
mrpl40
si:ch211-51h9.6
ufd1l
dhx37
gp1bb
zgc:63587
cldn5a
plpp5
nsd3
letm2
rassf2a
slc23a2
KCNIP3
pcna
mns1
zgc:152830
fahd2a
dusp2
MYORG
ENSPREG00000012422
ENSPREG00000012429
ENSPREG00000012444
msh3
LHFPL2
ENSPREG00000012851
ENSPREG00000012871
ENSPREG00000012976
ENSPREG00000013094
AP3S1
COMMD10
sema6a
DMXL1
hsd17b4
si:ch211-193c2.2
sh2b3
ENSPREG00000014460
nmrk1
ostf1
mapkapk5
atxn2
ENSPREG00000014956
atp5fa1
rnf165b
PTGER4
ubox5
cdc14b
ENSPREG00000016133
EFNA5
creb3l3l
znf131
ENSPREG00000016277
ghra
fbxo4
C5orf51
oxct1a
ipo11
hsd17b3
ptch1
fancc
AOPEP
dock8
foxd5
ZSWIM6
ndufaf2
pde4d
plk2b
elac1
me2
mapk4
tspan36
si:ch211-103n10.5
smarcad1a
grid2
ccser1
trim36
pggt1b
fem1c
tmed7
mex3b
SMAD4
ENSPREG00000018613
rasef
gkap1
hnrnpk
SLC28A3
agtpbp1
naa35
GOLM1
lmbrd2a
slc1a3a
nipbla
ndc80
UNC5C
ENSPREG00000020048
vps13a
rfk
pcsk5b
ubap2b
gtf2h3
mlxip
clip1a
zcchc8
rsrc2
kntc1
ENSPREG00000021184
hip1rb
kmt5ab
C12orf65
PITPNM2
arl6ip4
mthfd2
usp39
ANK1
tcn2
si:ch211-106a19.1
ap1b1
gas2l1
ewsr1b
atp6v0a2b
pik3ip1
limk2
wscd2
CMKLR1
ficd
sart3
ISCU
coro1ca
dao.2
pxmp2
ENSPREG00000022235
ankrd13a
git2a
ENSPREG00000022355
fam222a
mmab
kctd10
acacb
pes
gal3st1a
rbm19
PLBD2
ENSPREG00000001107
morc2
slc8b1
tpcn1
ENSPREG00000001420
si:ch211-204d2.4
ENSPREG00000001549
ddhd2
si:ch211-166a6.5
srrd
tfip11
thoc5
fancg
vcp
akr1a1a
DNAJB5
epg5
riok2
cfap52
erap2
ENSPREG00000002526
ENSPREG00000002530
ENSPREG00000002562
ENSPREG00000002582
setbp1
serinc5
thbs4a
tent2
homer1b
dimt1l
KIF2A
pip5k1bb
cert1a
polk
iqgap2
f2rl2
si:ch211-130m23.3
ENSPREG00000004089
cox7c
rasa1a
ccnh
tmem161b
mef2cb
si:dkey-40c11.2
rhobtb4
wdr54
nol6
ENSPREG00000004907
nr2f1a
fam172a
ENSPREG00000005096
slf1
gig2p.1
ttc37
arrdc3a
adgrv1
lysmd3
RTKN
mblac2
smn1
GFRA2
klf9
trpm3
cemip2
C9orf85
gda
slc25a37
ido1
egr3
bin3
UBL4A
si:dkey-32e23.4
DISP3
bmp1a
kansl3
gfpt1
nfu1
C9orf78
med22
aak1a
adrb3a
ENSPREG00000007322
adgra2
pdlim2
sorbs3
ENSPREG00000007485
inpp5l
ENSPREG00000007541
polr3d
zgc:77112
arid5a
dbnlb
ube2d4
TCF7L1
ENSPREG00000007847
mn1b
PITPNB
TTC28
SDS
HECTD4
vps33a
bnip3la
tmem230b
igsf9b
ciao1
snrnp200
zfand5a
anxa1a
trpm6
ENSPREG00000009476
ENSPREG00000009519
lsm1
grk5l
elmod3
si:ch1073-459j12.1
pold2
nono
NPC1L1
rictora
sf3a1
tbc1d10aa
kdm2ba
rnf34a
DTX1
slc20a1a
gapvd1
ENSPREG00000011337
mvb12bb
adamts13
npr3
ENSPREG00000011918
ENSPREG00000011929
zfr
fam151b
dhfr
gtf2h2
sdf2l1
hmgcra
fxn
ENSPREG00000012388
ENSPREG00000012537
sh2d3cb
ENSPREG00000012723
ENSPREG00000012745
p2rx7
gstt1a
h2az2a
PURB
ckap2l
ENSPREG00000013111
cnnm4b
atp8b5a
ppil2
ENSPREG00000013338
mapk1
grsf1
rufy3
slc4a4a
adamts3
ENSPREG00000013800
kank1a
fbp1a
si:dkey-26g8.5
dapk1
ENSPREG00000016801
ENSPREG00000016816
ENSPREG00000016826
ENSPREG00000016846
ENSPREG00000016913
ENSPREG00000017071
ENSPREG00000017099
ENSPREG00000017114
ENSPREG00000017145
ENSPREG00000017210
ENSPREG00000017250
ENSPREG00000017286
srp19
ENSPREG00000017363
si:ch211-87m7.2
ENSPREG00000017591
si:ch211-191j22.3
ercc6l
adam9
ogdha
ENSPREG00000017903
tmed6
ddr2l
sncaip
snx2
PRDM6
ENSPREG00000018811
nudt12
ENSPREG00000018883
slc2a8
adamtsl2
ENSPREG00000000043
ENSPREG00000000045
foxk1
arpc1b
arpc1a
abcg2c
ENSPREG00000000052
grin2ab
mief2
ENSPREG00000000058
ptcd1
ENSPREG00000000061
ENSPREG00000000062
UBL5
VAV1
ENSPREG00000000066
fam193a
tnip2
fgg
ENSPREG00000000086
sorbs2a
tlr3
cyp4v8
fat1a
frg1
asah1b
pcm1
SART1
casp3a
stox2a
tll1
msmo1
med28
lap3
tapt1b
prom1b
anxa5b
limch1a
tma16
fbxw7
gatb
rps3a
lrba
ENSPREG00000000134
DCLK2
mad1l1
ENSPREG00000000141
GTF3C1
ENSPREG00000000143
thumpd1
REXO5
parn
ENSPREG00000000148
BFAR
txndc11
ENSPREG00000000153
si:ch73-12o23.1
man2b1
ENSPREG00000000159
gpr108
ENSPREG00000000162
mfng
elfn2a
gtpbp1l
lgals2b
ENSPREG00000000168
fam83fb
cyth4b
rac2
ENSPREG00000000173
ENSPREG00000000175
ift27
SYNGR1
tab1
TMPRSS6
ENSPREG00000000182
ENSPREG00000000183
rps19bp1
atf4a
ENSPREG00000000187
pdgfba
ncf4
baiap2l2b
fam20cl
ENSPREG00000000193
dnal4b
cbx6a
pla2g6
dnaja3b
tmem187
vasna
zgc:194551
si:ch211-250e5.2
glis2a
akap8l
ENSPREG00000000207
lpar2b
soul5l
stx10
ier2b
wdr83
wdr83os
c3b.2
ENSPREG00000000225
ENSPREG00000000227
ENSPREG00000000228
ENSPREG00000000230
ENSPREG00000000231
ENSPREG00000000232
ENSPREG00000000233
SMURF2
KPNA2
C17orf58
BPTF
nol11
prkcaa
helz
psmd12
ENSPREG00000000251
ENSPREG00000000256
tppp2
ENSPREG00000000261
tusc3
abca1a
ENSPREG00000000267
ENSPREG00000000268
ENSPREG00000000269
stra6l
gne
clta
nansa
micu3a
vps37a
nsmce1
atp5pd
pnpla6
shoc2
pdcd4b
bbip1
smc3
dusp5
mxi1
add3a
xpnpep1
si:dkey-44g23.5
slx4
crebbpa
adcy9
tfap4
ENSPREG00000000318
adgre5b.3
slc27a1b
COLGALT1
ENSPREG00000000327
tmed1b
dnm2b
ENSPREG00000000330
dnajb1b
tecrb
ndufb7
prkacab
asf1bb
ENSPREG00000000339
ENSPREG00000000340
ENSPREG00000000341
ENSPREG00000000342
ENSPREG00000000344
ENSPREG00000000345
si:dkey-76b14.2
ENSPREG00000000347
gcgrb
slc25a10
ENSPREG00000000352
b3gntl1
metrnlb
ENSPREG00000000359
si:cabz01100188.1
crtac1a
GNA12
ENSPREG00000000375
trim2a
mnd1
tmem131l
pdia2
ENSPREG00000000382
ENSPREG00000000383
cacng3a
prkcba
socs1b
ENSPREG00000000388
ENSPREG00000000395
ENSPREG00000000398
zfyve27
ENSPREG00000000400
pi4k2a
pgam1b
knop1
tsc2
nthl1
TNPO2
rfx1b
dcaf15
khsrp
ENSPREG00000000420
mri1
zgc:136864
ENSPREG00000000424
slc26a11
gnav1
pcyt2
aspscr1
TMC6
tmc8
syngr2b
tk1
afmid
cant1b
ogal
si:dkey-93h22.8
ldb1b
armh3
ENSPREG00000000449
jupa
krt99
krt15
si:ch211-156l18.7
SMAP1
dpcd
poll
as3mt
nt5c2b
atp5md
pdcd11
zgc:175214
bcl11ab
sec23b
nomo
xylt1
rps15a
coq7
abcc6a
myh11a
MARF1
BMERB1
DDX17
gga1
micall1a
ENSPREG00000000509
klf1
rgl3a
syce2
ilf3a
PRDX2
junba
get3
ENSPREG00000000524
grk4
htt
rgs12b
lrpap1
pi4k2b
zgc:195282
rnf38
ENSPREG00000000780
sclt1
C4orf33
C4orf33.1
ENSPREG00000001090
ENSPREG00000001128
vwa11
ENSPREG00000001230
ENSPREG00000001270
unc93b1
timm10
ctnnd1
slc43a3a
ENSPREG00000001604
elf2b
ENSPREG00000001864
NAA15
ENSPREG00000002013
clgn
exosc9
tex2
card14
CBX4
cbx8b
dgke
trim25
rasal3
SEC14L1
rptor
p4hb
ENSPREG00000003341
PLA2G12B
ENSPREG00000003420
QPRT
ppp1r12c
ENSPREG00000003606
arhgdia
PIP4K2B
ENSPREG00000003771
MLLT6
ENSPREG00000003847
IGFBP4
ccr7
KRT222
kcnq5b
tbck
dnaja1
rps6
acer2
ccdc149b
sod3b
fabp2
gucy1b1
ufsp2
acsl1a
primpol
ENSPREG00000005335
acy3.2
cldnd1b
glb1
si:ch211-217k17.7
rnf24
smox
pdcd4a
mxd4
ENSPREG00000005744
ndufb6
ENSPREG00000005897
mtap
cxxc4
tet2
ppa2
arhgef38
ints12
gstcd
ENSPREG00000006272
grhprb
UBA6
ptpn9b
pax5
zcchc7
pgm2
tbc1d1
klf3
fam114a1
klhl5
rfc1
rpl9
ugdh
map9
UBE2K
pds5a
n4bp2
rhoh
lcorl
apbb2b
rbm47
ENSPREG00000008509
ENSPREG00000008534
cdk2ap2
aip
serping1
doc2d
lonrf1l
dlc1
SLC44A1
spock3
ndst3
mettl14
ctnna2
suclg1
cisd2
bdh2
polr1e
ENSPREG00000009499
ENSPREG00000009575
camk2d2
hpf1
pcdh7a
ENSPREG00000010138
rbpja
DCTN6
gtf2e2
adgrl3.1
ENSPREG00000011036
ENSPREG00000011230
ecpas
smc2
[truncated: 9,541 more rows]

## Sheet: Gonad
gene
arl13b
zgc:152904
gart
n6amt1
timmdc1
VANGL1
sap18
nid2a
rtraf
txndc16
gpr137c
ENSPREG00000007209
irs2a
trak2
ENSPREG00000007513
nbeal1
ENSPREG00000007735
ENSPREG00000007759
pspc1
zgc:92335
rnd3a
ENSPREG00000007840
r3hdm1
zranb3
ENSPREG00000008207
tmem163b
mgat5
STEAP3
ENSPREG00000008543
ENSPREG00000008645
GABRG3
ndfip2
mid1
ARHGAP6
MSL3
FRMPD4
il1rapl1b
caskb
cenpl
fundc1
kdm6al
ENSPREG00000009738
adamts1
cyyr1
appa
atp5pf
jam2a
mbnl2
nrp2a
abcb6a
cnppd1
prkag3a
retreg2
mdh1b
fastkd2
ENSPREG00000010293
raph1b
alg11
zc3h13
rpl31
chst10
map4k4
ENSPREG00000010856
mcf2la
cab39l
cdadc1
rcbtb1
tubgcp3
atp11a
PTK2B
unc50
NDUFS1
creb3l1
atg13
kpnb3
etv5b
ENSPREG00000012098
ENSPREG00000012208
ENSPREG00000012220
ENSPREG00000012230
ENSPREG00000012291
ENSPREG00000012335
ENSPREG00000012391
ENSPREG00000012461
gemin8
gpm6ba
rab9a
tmsb4x
ENSPREG00000012570
hdac4
aamp
ENSPREG00000012666
arpc2
slc19a1
ENSPREG00000012758
ENSPREG00000012830
ENSPREG00000012850
ENSPREG00000012914
zgc:172122
ENSPREG00000012936
u2af1
cbsa
ENSPREG00000013023
abcc4.1
ENSPREG00000013164
hs6st3a
ENSPREG00000013193
col28a2b
atp5f1b
DHRS9
xirp2a
GCA
dpp4
stk24b
dock9b
bmpr2a
wdr12
nop58
ENSPREG00000014171
ENSPREG00000014193
ENSPREG00000014332
dmd
ABI2
cyp20a1
tmem237b
als2b
inpp4ab
DPP10
ENSPREG00000015663
gpd2
eed
pwp2h
zswim2
mrps9
NCKAP5
erbb4a
KLF7
CREB1
mettl21a
CTDSP1
atp1a1a.2
atp1a1a.1
ENSPREG00000017519
cars2
ENSPREG00000017622
atg3
ENSPREG00000017679
ENSPREG00000017697
ube3a
ddx4
hsf2bp
ENSPREG00000017979
pudp
nlgn4xa
prkx
cd99
cep70
ADARB1
ENSPREG00000018296
plcd4a
DONSON
gtf3c3
HECW2
ENSPREG00000018586
ENSPREG00000018602
ENSPREG00000018630
ENSPREG00000018663
ENSPREG00000018828
jagn1b
FILIP1L
ccdc28a.1
gdap2
tent5c
man1a2
tbx15
wars2
si:rp71-68n21.9
pla1a
pla1a.1
cox17
hcn5
lats2
xpo4
ift88
cryl1
zmym2
ENSPREG00000001258
ENSPREG00000001280
cenpj
rnf17
arhgap20
ENSPREG00000001548
ENSPREG00000001607
ENSPREG00000001752
zmp:0000000936
zmp:0000000936.1
ENSPREG00000002016
map4k4.1
si:ch1073-440b2.1
ENSPREG00000002245
PDCL3
TBC1D8
neb
stam2
hacd2
adcy5
sec22a
pdia5
sema5ba
slc49a4
slc15a2
si:dkey-91i10.3
eaf2
tsn
serpine3
ints6
wdfy2
dhrs12
hpxa
ankrd50l
fam160a2
ENSPREG00000003953
trappc10
klf7b
ENSPREG00000004029
ccnyl1.1
plekhm3
dnajc15
znf385b
cwc22
ITPRID2
cerkl
itga4
rpl8
usp9
med14
si:ch211-269e2.1
PPP2R3B
asmtl
p2ry8
upf3a
cdc16
fgf14.1
itgbl1
nalcn
tmtc4
zic2a
clybl
gpr183a
dachd
klf12b
tbc1d4
ENSPREG00000006219
COMMD6
uchl3
lmo7a
kctd12.1
acod1
zgc:162944
cln5
fbxl3a
ENSPREG00000006977
bcor
tfg
si:dkey-100n23.3
atp6ap2
dcbld2
cmss1
FILIP1L.1
il1rapl1a
TASL
rnaseh2b
spryd7b
trim13
kpna3
rcbtb1.1
ENSPREG00000007916
mcf2lb
ATP11A
arhgef7a
aff3
rev1
txndc9
mrpl30
mgat4a
coa5
si:dkey-4e7.3
mfsd9
nck2a
uxs1
tmtops2b
st6gal2a
tfdp1a
dcun1d2a
lamp1b
pou2f1b
ildr2
ildr1b
rpl24
dcaf6
si:ch211-237c6.4
otc
ENSPREG00000010370
ENSPREG00000010382
ftcd
senp7b
mlpha
SNX9
eef1b2
cavin2b
vps16
rgn
ENSPREG00000011118
ENSPREG00000011335
ENSPREG00000011397
ENSPREG00000011439
ENSPREG00000011741
ENSPREG00000012132
ENSPREG00000012249
ENSPREG00000012285
ENSPREG00000012351
ENSPREG00000012366
trpc5a
cnpy3
ENSPREG00000012482
stk26
zgc:77880
ENSPREG00000012726
ENSPREG00000013076
INHBB
ENSPREG00000013186
agap1
dph3
si:ch211-113j14.1
desmb
dnpep
tuba8l4
ENSPREG00000014712
ihhb
nhej1
cybb
DYNLT3
ENSPREG00000014822
zgc:194275
ephx2
sumo1
vars2
ENSPREG00000015140
UBXN4
itgb2
C2orf76
ENSPREG00000015312
UTP14C
ccdc93
tmprss3b
pknox1.1
ENSPREG00000015565
sh3bp4
ENSPREG00000015673
cntnap5a
ndufa10
ENSPREG00000015765
ENSPREG00000015804
ENSPREG00000015943
wu:fj59g11
pikfyve
dgkg
etv5a
itgb5
tnfaip6
rif1
dnajb11
satb2
plcl1
rftn2
mob4
hspe1
hspd1
sf3b1
ankrd44
lcmt2
dbr1
armc8
kcnh3
idh1
tnfsf11
akap11
dgkh
vwa8
rgcc
f5
slc35a5
ccdc80
kdm6a
efhc2
mao
caska
GPR82
ddx3xa
nup35
dnajc10
pde1a
ENSPREG00000021216
esd
dhrs13b.1
htr2aa
glsa
nab1b
mfsd6a
ahr2
ENSPREG00000021575
ENSPREG00000021664
s100b
aox1
bzw1a
kynu
ENSPREG00000022031
acvr2ab
orc4
mbd5
KIF5C
ENSPREG00000022126
ENSPREG00000022159
ENSPREG00000022228
ENSPREG00000022274
ENSPREG00000022301
ENSPREG00000022314
ENSPREG00000022346
fbxo3
si:dkey-190l8.2
ENSPREG00000022407
stat1a
ENSPREG00000022520
creg1
ENSPREG00000022531
f7l
f10
ENSPREG00000022578
sytl5
dynlt3
piga
appb
gabpa
u2af1.1
sik1
ankrd10b
ube2al
ing1
naxd
rab20
ENSPREG00000022768
col4a1
irs2b
tnfsf13b
GPR89B
ENSPREG00000000564
ENSPREG00000000628
gsk3ba
gpr156
lrrc58a
fstl1b
ENSPREG00000000895
acp6
bcl9
si:dkey-229b18.3
ENSPREG00000000975
dop1b
slc5a3b
rpe
igsf3
klhl6
ENSPREG00000001251
ENSPREG00000001291
ANOS1
tbl1x
gpr143
ENSPREG00000001482
mospd2
fancb
gpm6bb
ofd1
trappc2
RAB9A
tmsb5
tlr7.1
ARHGAP6.1
mid1.1
cog3
ENSPREG00000002097
ENSPREG00000002105
gpc6b
dnajc3a
uggt2
MBNL2
lrp2a
zgc:172182
bbs5
ENSPREG00000003351
ccdc173
phgdh
ssb
mettl5
ubr3
GORASP2
tlk1a
mettl8
dcaf17
cybrd1
DYNC1I2
hat1
itga6a
NUP62
pdk1
ppp1r9ala
ENSPREG00000005053
cdca7a
sp3a
CIR1
scrn3
gpr155a
atf2
ATP5MC2
lnpa
hnrnpa3
nfe2l2a
agps
cycsb
osbpl6
prkra
casp10
ADAM23
ino80da
stk24a
DOCK9
FARP1
rdh1
dhrs9
spc25
stk39
GALNT3
ttc21b
COBLL1
ifih1
tank
RBMS1
CD302
ENSPREG00000008185
WDSUB1
ENSPREG00000008231
dap1b
PKP4
ENSPREG00000008391
ENSPREG00000008402
GALNT5
prpf40a
fmnl2a
ENSPREG00000008916
ENSPREG00000009135
ENSPREG00000009173
glb1l
ankzf1
tra2b
igf2bp2a
tmem41aa
zgc:162707
SMARCAL1
COL6A2
xrcc5
MAP3K13
trpm2
zgc:158316
ENSPREG00000010084
dip2a
ENSPREG00000010389
ENSPREG00000010406
ercc1
arsh
snx4
bin1a
ENSPREG00000011045
ENSPREG00000011056
ENSPREG00000011058
pofut2
bard1
kansl1l
heg1
znf148
ENSPREG00000012474
asmt
akap17a
2010-09-01
SH3RF3
ENSPREG00000012660
chmp2ba
pou1f1
ZNF654
zgc:152951
C3orf38
epha3
EPHA6
ENSPREG00000013142
tmem223
lims2
RANBP2
tpt1
gtf2f2b
tsc22d1
zgc:65895
ENSPREG00000014013
pdxka
chpfa
asic4a
gmppaa
pnkd
dars1
cxcr4b
thsd7ba
hnmt
ENSPREG00000014601
spoplb
nxph2b
ugt1a1
ugt1a1.1
ENSPREG00000014797
ENSPREG00000014805
rabl3
ENSPREG00000014854
poglut2
tex30
nepro
ralba
lrp1bb
BZW1
myo1b
si:ch1073-349o24.2
umps
fn1a
ENSPREG00000015865
nrp2b
epb41l5
ptpn4a
tmem177
MRAS
ENSPREG00000016179
ENSPREG00000016209
ENSPREG00000016217
tmem163a
ccnt2a
ube2f
adarb1b
traf3ip1
asb1
hdac4.1
arhgap15
kif5c
ENSPREG00000017281
zeb2a
ENSPREG00000017458
ENSPREG00000017529
ENSPREG00000017579
mylka
ube2g2
tspearb
ENSPREG00000018385
ENSPREG00000018556
ENSPREG00000018609
ENSPREG00000018769
ENSPREG00000018787
ENSPREG00000018796
ENSPREG00000018807
ENSPREG00000018823
ENSPREG00000018865
ENSPREG00000018895
ENSPREG00000018957
arglu1a
EFNB2
GTPBP8
cx43.4
faima
ENSPREG00000019138
ENSPREG00000019182
dnah7
dnmt3bb.2
dnmt3bb.1
commd7
ptk6b
tpd52l2b
ENSPREG00000020154
dnajc5ab
lama5
ENSPREG00000020236
rps21
cry3a
ENSPREG00000020289
ENSPREG00000020317
tmeff2a
nabp1a
ENSPREG00000020512
pcbp3.1
calcrla
ENSPREG00000020656
gulp1a
col5a2a
slc4a3
igfbp2b
igfbp5b
tns1b
ENSPREG00000000540
ENSPREG00000000541
CYP27A1
bcs1l
znf142
CNOT9
ybey
mcm3ap
ENSPREG00000000836
hibch
gstt1b
ddt
pms1
ormdl1
osgepl1
ENSPREG00000001236
zgc:153901
stk17b
pgap1
maip1
ano1
fgf4
ENSPREG00000001921
ENSPREG00000001988
uqcrfs1
rasl12
pdcd7
spg21
tollip
snrpa1
selenos
chsy1
ENSPREG00000002364
aldh1a3
lins1
adamts17
shcbp1
ENSPREG00000002616
ano9b
pkp3b
cd81a
AP2A2
C19orf12
si:ch211-260e23.9
ccne1
znf536
tshz3b
znf507
dpy19l3
si:ch211-186j3.6
ENSPREG00000003099
mmp15b
ENSPREG00000003241
slc7a6os
adgrg1
SYAP1
CDH8
adamts18
phkb
itfg1
dnaja2a
slc7a10a
rhpn2
cep89
zgc:165481
ENSPREG00000003931
mctp2b
GLO1
eprs1
kif13ba
mrps11
ENSPREG00000004832
ntrk3b
mrpl46
idh2
znf710b
SEMA4B
si:ch211-39k3.2
ENSPREG00000005138
ENSPREG00000005176
trpm7
bcl2l10
myo5aa
fam214a
UNC13C
loxl1
insyn1
cd276
ubl7b
PSMA4
rbpms2a
rps17
csnk1g1
snx1b
NEO1
bbs4
MYO9A
gramd2aa
znf609b
trip4
cln6a
ADAMTS7
coro2bb
anp32a
glceb
kif23
TLE3
uacab
ENSPREG00000007965
PIAS1
map2k5
SMAD3
smad6a
tmem208
slc39a1
abhd2a
mibp2
slc30a4
C15orf48
spata5l1
dtwd1
cops2
SECISBP2L
FBN1
dut
myef2
ENSPREG00000011029
dmxl2
gldn
tnfaip8l3
scg3
tmod2
leo1
mapk6
USP50
usp8
ENSPREG00000018911
pde8a
WHAMM
HOMER2
ENSPREG00000019136
BTBD1
zrsr2
ENSPREG00000019625
pir
ildr1a
tmem39a
PRSS23
ENSPREG00000019904
ENSPREG00000019920
ENSPREG00000019930
pcnp
stk16
atic
fn1b
psmd14
rbms1a
ly75
march7.1
baz2ba
wdsub1
gtf2f2a
gpalpp1
ercc3
rbm26
pcdh9
tdrd3
diaph3
pcdh17
tgfbrap1
lamp1a
grtp1a
dcun1d2b
tmco3
ENSPREG00000021606
pros1
rasa3
tpp2
ercc5
blzf1
trmt10c
mrpl16
ENSPREG00000021839
gpc5a
gpc6a
ENSPREG00000021917
kctd12.2
slc5a7a
arl6.1
atp5mc3b
efl1
si:dkey-15b23.3.1
stard5
ENSPREG00000022143
mesd
cemip
celf1
mtfmt
vps35
C16orf87
npsn
mtch2
ENSPREG00000022264
plekho2
ENSPREG00000022280
RBBP7
txlng
ccdc102a
nadsyn1
tpcn2
pop4
arnt2
rrad
nae1
ENSPREG00000022489
dync1li2
cmtm4
cmtm3
galns
trappc2l
PABPN1L
cbfa2t3
ACSF3
spg7
ankrd11
ist1
mphosph10
mcee
fth1a
rplp2l
lin7c
KIF18A
mettl15
lgr4
mybpc3
spi1b
slc39a13
ano5b
eif3jb
CTDSPL2
casc4
fam189a1
tjp1a
terb2
sdhaf2
CPSF7
polr2l
dagla
ext2
caprin1a
nucb2a
plekha7b
sox6
pde3b
copb1
rras2
tub
lmo1
stk33
dennd2b
tmem9b
sinhcafl
dennd5a
tmem41b
ipo7
swap70a
sbf2
ctr9
eif4g2a
galnt18b
btbd10b
tead1b
mical2a
usp47
bola3
nfat5b
kars1
rpl13
cyb5b
dhx38
zfhx3
usp10
PHLPP2
ap1g1
ZNF821
myo1ea
rnf111
sltm
mindy2
adam10a
aldh1a2
polr2m
myzap
cgnl1
tcf12
znf280d
ENSPREG00000023254
nedd4a
PRTG
ENSPREG00000000921
pigb
rab27a
vrk3
ENSPREG00000001111
ctcf
nudt21
ogfod1
gnao1b
cog4
thap11
cmtr2
si:ch211-122f10.4
ENSPREG00000001758
ENSPREG00000001789
furina
fes
kif7
pdcd5
cyba
tcf25
def8
TMEM266
fbxo22
tln2a
nfatc3a
esrp2
amfrb
styx
gnpnat1
mdga1
slc35c1
apip
ENSPREG00000003415
hsd17b12b
ttc17
traf6
luzp2
madd
bbox1
nr1h3
arl14ep
cd151l
ENSPREG00000004367
ddb1
tspan4a
taldo1
sin3ab
slc25a44b
SHF
ube2q1
ENSPREG00000005063
ENSPREG00000005346
ENSPREG00000005466
pkma
si:dkey-205h23.2
slc12a4
lpcat2
mmp2
irx5a
fto
aktip
chd9
tox3
sall1a
cylda
nkd1
brd7
adcy7
tent4b
heatr3
wtip
si:ch211-79l17.1
ss18l2
lsm14ab
ENSPREG00000007729
CHST8
pepd
THSD4
ENSPREG00000008047
larp6a
tars3
CSK
ENSPREG00000008308
ENSPREG00000008336
ENSPREG00000008368
fam219b
COX5A
lrrc28
igf1rb
ap3s2
si:ch211-106j24.1
tmed3.1
wdr76
frmd5
cry5
sec11a
ENSPREG00000009311
ENSPREG00000009331
tspan15
ENSPREG00000009419
HNRNPH3
ENSPREG00000009834
rufy2
fam120b
mis12
ppm1g
pdcd2
tbp
psmc3
psmb1
phf10
rab4a
ccsapb
abcb10
urb2
galnt2
smyd2a
cgref1
efcab2
adpgk2
ctsba
ENSPREG00000010523
ENSPREG00000010565
ENSPREG00000010622
ENSPREG00000010708
gcfc2
sccpdha.1
tfb2m
ENSPREG00000010864
SMYD3
kif26ba
si:dkey-57k2.7
ahctf1
fzd3b
NRBP1
kctd3
ush2a
ESRRG
spata17
greb1
lpin1
ENSPREG00000012216
ENSPREG00000012227
CDC42SE2
nip7
ENSPREG00000012342
zdhhc7
nudt19
ENSPREG00000012538
mthfsd
irf8
dusp22a
cox4i1
emc8
gins2
gse1
atmin
cenpn
cmc2
CDYL2
mafa
ppfibp2a
spon1a
hipk3b
cstf3
qser1
prrg4
wt1b
eif3m
elp4
immp1l
rps6ka2
rnaset2
CSMD1
ENSPREG00000014468
ENSPREG00000014480
rrp15
mpc1
kifbp
ENSPREG00000014684
supv3l1
hkdc1
ENSPREG00000015678
ppfia1
cttn
shank2a
ENSPREG00000015910
ENSPREG00000016326
ENSPREG00000016340
si:ch211-288d18.1
si:ch211-71n6.4
large2
rorab
zgc:194679.2
ENSPREG00000016848
psmd13
sirt3
ctsd
ENSPREG00000017068
serinc4
adamtsl5
crtc3
iqgap1
cdkn2aip
tubgcp4
tp53bp1
map1aa
ppip5k1a
ENSPREG00000017961
hypk
mfap1
vps33b
ptpmt1
ENSPREG00000018222
atp6v0d1
TNNT3
wdhd1
gch1
samd4a
ero1a
pacsin3
glg1b
ENSPREG00000018994
ENSPREG00000019149
slc22a18
ENSPREG00000019267
mpped2a
zdhhc13
nav2a
htatip2
prmt3
NELL1
lrp4
ENSPREG00000020229
MAPK8IP1
ENSPREG00000013260
arrdc1a
nelfb
entpd2a.2
ENSPREG00000013432
tubb2b
crb2b
olfml2a
rpl35
golga1
ENSPREG00000013630
ENSPREG00000013653
dph7
mrpl41
araf
zgc:64051
imp4
rabl6b
traf2a
zgc:162952
ENSPREG00000014597
nsmfb
ENSPREG00000014693
unc5db
ENSPREG00000014807
cyb561a3a
loxl2b
GOLGA7
sfrp1a
zmat4a
adam28
ppp3cca
zgc:114173
abcb9
ogfod2
TACR1
ncaph
ENSPREG00000015407
ENSPREG00000015425
gcn1
rab35b
mtmr3
cux2b
myl2a
rad9b
PPP1CC
PPTC7
ENSPREG00000016084
anapc7
ATP2A1
ift81
ENSPREG00000016304
specc1la
adora2aa
upb1
man1b1b
dpp7
whrnb
niban2b
ENSPREG00000016907
ENSPREG00000016969
top3b
ENSPREG00000017130
GOLPH3
ENSPREG00000017176
susd1
smad2
ENSPREG00000017278
ENSPREG00000017308
ENSPREG00000017346
SNRNP27
mxd1
zgc:65851
cds2
ENSPREG00000017571
ENSPREG00000017612
ch25hl3
ENSPREG00000017715
ENSPREG00000017787
tet3
kat6a
ENSPREG00000018512
sema4c
gnb1l
arvcfb
tango2
dgcr8
trmt2a
ranbp1
zdhhc8b
pgam5
ankle2
golga3
chfr
fbrsl1
galnt9
piwil2
tnksb
idua
ENSPREG00000019984
tmem150aa
rnf181
pxnb
ctu1
si:ch73-138n13.1
rnf10
pop5
ENSPREG00000020256
prkab1b
cox6a1
hps4
mlec
anapc5
dock5
cabin1
ankrd39
fgfr1b
chmp7
ccdc92
rflna
ncor2
ep400
rimbp2
piwil1
glt1d1
slc15a4
stambpb
slc39a14
ascc2
rnf215
sec14l8
unc13ba
rusc2
ENSPREG00000002606
ENSPREG00000002619
wdfy3
cds1
RASGEF1B
ENSPREG00000003129
antxr2a
bmp2k
ENSPREG00000003502
mrpl1
cnot6l
ENSPREG00000003597
fam102aa
ENSPREG00000003726
zdhhc12a
ENSPREG00000003772
seta
odf2b
gle1
ptgesl
RALGDS
SMARCB1
ENSPREG00000004127
ENSPREG00000004183
ENSPREG00000004201
si:dkey-174n20.1
kremen1
coq5
znrf3
xbp1
hspb8
suds3
taok3a
pebp1
wsb2
rfc5
nos1
CASTOR1
SPRING1
fbxo21
ENSPREG00000005462
ENSPREG00000005518
prodhb
si:ch211-207k7.4
ppil3
zgc:101858
si:dkey-21e5.1
ENSPREG00000006393
camsap1b
ubac1
notch1b
inpp5e
pmpca
ENSPREG00000006671
ENSPREG00000006808
ENSPREG00000007435
ENSPREG00000007481
poli
RAB27B
ENSPREG00000007699
ENSPREG00000007706
ENSPREG00000007713
ST8SIA3
ENSPREG00000007819
scarb2a
ENSPREG00000007993
mrps30
emb
malt1
prlrb
secisbp2
ENSPREG00000008167
coq2
gldc
zgc:114041
JAK2
ENSPREG00000008471
aacs
gak
fam214b
gas1a
tars1
si:dkey-84j12.1
mccc2
psat1
isca1
ENSPREG00000009118
ENSPREG00000009150
gpx8
mthfd2l
slc20a2
KCMF1
si:dkey-193c22.1
SNX18
arl15a
ndufs4
paip1
adamts12
agpat9l
ykt6
ENSPREG00000010365
ENSPREG00000010425
pi4kab
snap29
cltcl1
plat
ikbkb
vdac3
polb
dynll1
rpl6
ENSPREG00000011410
acaa2
mrpl40
si:ch211-51h9.6
ufd1l
dhx37
gp1bb
zgc:63587
cldn5a
cdc45
plpp5
nsd3
letm2
rassf2a
slc23a2
KCNIP3
pcna
mns1
zgc:152830
fahd2a
gpat2
dusp2
MYORG
ENSPREG00000012422
ENSPREG00000012429
msh3
scamp1
LHFPL2
ENSPREG00000012871
mrps36
ENSPREG00000012976
ENSPREG00000013094
cep78
AP3S1
COMMD10
sema6a
DMXL1
hsd17b4
si:ch211-193c2.2
sh2b3
RNF122
ENSPREG00000014460
ostf1
mapkapk5
atxn2
ENSPREG00000014956
atp5fa1
rnf165b
PTGER4
fabp1b.1
ubox5
slc35d2
cdc14b
ENSPREG00000016133
EFNA5
creb3l3l
nim1k
znf131
ENSPREG00000016277
ghra
C5orf51
oxct1a
plcxd3
ipo11
hsd17b3
ptch1
fancc
AOPEP
dock8
foxd5
ZSWIM6
ndufaf2
ercc8
pde4d
plk2b
mier3b
elac1
me2
mapk4
tspan36
si:ch211-103n10.5
mpeg1.2
prf1.5
smarcad1a
grid2
ccser1
trim36
pggt1b
fem1c
tmed7
mex3b
SMAD4
ENSPREG00000018613
gkap1
KIF27
hnrnpk
agtpbp1
naa35
GOLM1
lmbrd2a
nipbla
ndc80
pdlim5a
UNC5C
ENSPREG00000020048
vps13a
rfk
pcsk5b
ubap2b
gtf2h3
wdr66
mlxip
ENSPREG00000020958
clip1a
zcchc8
si:ch211-110p13.9
rsrc2
kntc1
ENSPREG00000021184
hip1rb
rilpl2
kmt5ab
C12orf65
PITPNM2
arl6ip4
mob1a
trafd1
inpp5jb
mat2ab
usp39
sftpbb
ANK1
tcn2
si:ch211-106a19.1
ap1b1
gas2l1
ewsr1b
ENSPREG00000021892
ENSPREG00000021935
atp6v0a2b
tctn2
pik3ip1
limk2
wscd2
CMKLR1
CMKLR1.1
ficd
sart3
ISCU
coro1ca
dao.2
alkbh2
unga
pxmp2
ENSPREG00000022235
ENSPREG00000022244
ankrd13a
git2a
ENSPREG00000022355
fam222a
mvk
mmab
kctd10
acacb
pes
rbm19
PLBD2
ENSPREG00000001107
morc2
ENSPREG00000001176
slc8b1
tpcn1
ENSPREG00000001420
si:ch211-204d2.4
si:ch211-113d22.2
ENSPREG00000001549
ddhd2
si:ch211-166a6.5
srrd
tfip11
thoc5
fancg
vcp
akr1a1a
DNAJB5
epg5
riok2
cfap52
erap2
ENSPREG00000002526
ENSPREG00000002530
ENSPREG00000002556
ENSPREG00000002562
ENSPREG00000002582
setbp1
serinc5
thbs4a
tent2
ENSPREG00000003052
dimt1l
KIF2A
pip5k1bb
cert1a
polk
poc5
iqgap2
f2rl2
ENSPREG00000003922
si:ch211-130m23.3
ENSPREG00000004089
edil3a
cox7c
rasa1a
ccnh
tmem161b
mef2cb
si:dkey-40c11.2
rhobtb4
wdr54
nol6
ENSPREG00000004907
nr2f1a
fam172a
ENSPREG00000005096
slf1
mctp1a
gig2p.1
arrdc3a
adgrv1
lysmd3
RTKN
mblac2
smn1
zgc:158640
GFRA2
trpm3
cemip2
C9orf85
gda
entpd4
slc25a37
egr3
bin3
UBL4A
si:dkey-32e23.4
DISP3
bmp1a
kansl3
antxr1a
gfpt1
nfu1
C9orf78
med22
aak1a
adrb3a
ENSPREG00000007322
adgra2
pdlim2
sorbs3
ENSPREG00000007485
inpp5l
ENSPREG00000007541
polr3d
zgc:77112
arid5a
dbnlb
ube2d4
TCF7L1
ENSPREG00000007847
zgc:153044
mn1b
PITPNB
TTC28
SDS
HECTD4
vps33a
bnip3la
adra1aa
tmem230b
igsf9b
ciao1
snrnp200
zfand5a
TMC1
anxa1a
trpm6
ENSPREG00000009476
bag4
lsm1
grk5l
elmod3
si:ch1073-459j12.1
pold2
nono
rictora
ENSPREG00000010295
ENSPREG00000010320
sf3a1
tbc1d10aa
hpdb
kdm2ba
rnf34a
RASAL1
DTX1
slc20a1a
gapvd1
ENSPREG00000011337
mvb12bb
zbtb34
angptl2b
hmcn2
ier5l
asb6
npr3
ENSPREG00000011918
ENSPREG00000011929
zfr
fam151b
dhfr
gtf2h2
sdf2l1
hmgcra
fxn
ENSPREG00000012388
ptrh1
sh2d3cb
ENSPREG00000012745
ENSPREG00000012819
p2rx7
h2az2a
PURB
ckap2l
ENSPREG00000013111
cnnm4b
atp8b5a
ppil2
ENSPREG00000013338
mapk1
grsf1
rufy3
slc4a4a
adamts3
ENSPREG00000013800
dmrt1
ENSPREG00000016006
kank1a
fbp1a
si:dkey-26g8.5
dapk1
ENSPREG00000016826
ENSPREG00000016846
ENSPREG00000017071
ENSPREG00000017145
ENSPREG00000017210
ENSPREG00000017250
ENSPREG00000017286
srp19
ENSPREG00000017363
si:ch211-87m7.2
ENSPREG00000017591
si:ch211-191j22.3
ercc6l
ogdha
ENSPREG00000017903
ddr2l
sncaip
snx2
PRDM6
CEP120
ENSPREG00000018740
nudt12
ENSPREG00000018883
slc2a8
mymk
adamtsl2
ENSPREG00000000039
SDK1
ENSPREG00000000043
foxk1
radil
arpc1b
arpc1a
abcg2c
ENSPREG00000000052
grin2ab
mief2
ENSPREG00000000058
ptcd1
fbxl18
ENSPREG00000000061
ENSPREG00000000062
UBL5
VAV1
ENSPREG00000000066
TRIP10
olfm2b
PLK1
ENSPREG00000000075
ttyh3b
fhdc1
fam193a
tnip2
fgg
ENSPREG00000000086
ENSPREG00000000087
sorbs2a
tlr3
mtnr1aa
fat1a
frg1
asah1b
pcm1
SART1
osbp
casp3a
stox2a
klhl2
med28
lap3
tapt1b
anxa5b
uchl1
limch1a
ENSPREG00000000122
2001-03-01
tma16
fbxw7
gatb
fam160a1a
rps3a
lrba
ENSPREG00000000134
mad1l1
ENSPREG00000000141
GTF3C1
ENSPREG00000000143
thumpd1
REXO5
parn
ENSPREG00000000148
BFAR
txndc11
ENSPREG00000000153
si:ch73-12o23.1
ENSPREG00000000155
man2b1
ENSPREG00000000159
gpr108
ENSPREG00000000162
mfng
elfn2a
gtpbp1l
lgals2b
fam83fb
cyth4b
rac2
ENSPREG00000000175
ift27
tab1
c1qtnf6b
ENSPREG00000000182
ENSPREG00000000183
rps19bp1
atf4a
ENSPREG00000000187
pdgfba
ncf4
baiap2l2b
fam20cl
ENSPREG00000000193
dnal4b
cbx6a
dnaja3b
zgc:194551
si:ch211-250e5.2
glis2a
ENSPREG00000000205
akap8l
ENSPREG00000000207
lpar2b
soul5l
trmt1
stx10
ier2b
ENSPREG00000000216
wdr83
wdr83os
ENSPREG00000000225
ENSPREG00000000227
ENSPREG00000000228
ENSPREG00000000230
ENSPREG00000000231
ENSPREG00000000232
ENSPREG00000000233
SMURF2
KPNA2
C17orf58
BPTF
nol11
prkcaa
helz
psmd12
ENSPREG00000000249
ENSPREG00000000251
ENSPREG00000000256
ENSPREG00000000257
tppp2
ENSPREG00000000260
ENSPREG00000000261
tusc3
abca1a
ENSPREG00000000265
ENSPREG00000000267
[truncated: 11,618 more rows]
